# Supplementary material for: Pathology-Driven Genomic Panels for Personalized Prognostic Stratification and Exploratory Therapeutic Prediction in Clear-Cell Renal Cell Carcinoma with Tumor Thrombus
Source: Diagnostics (Basel). 2026 Mar 25;16(7):989. doi: 10.3390/diagnostics16070989 (PMC13073698; doi:10.3390/diagnostics16070989)
Supplement: Supplementary file 1 [file diagnostics-16-00989-s001.zip]

Archive with 5 entries (5 files):
- diagnostics-4076717-supplementary file S1.pdf
- Supplementary Data S1 Drug Susceptibility.xlsx
- Supplementary Data S2 CNV Analysis.xlsx
- Supplementary Data S3 Somatic Signatures Analysis.xlsx
- Supplementary Data S4 KEGG Pathway Enrichment Analysis.xlsx
