# Supplementary material for: Pathology-Driven Genomic Panels for Personalized Prognostic Stratification and Exploratory Therapeutic Prediction in Clear-Cell Renal Cell Carcinoma with Tumor Thrombus
Source: Diagnostics (Basel). 2026 Mar 25;16(7):989. doi: 10.3390/diagnostics16070989 (PMC13073698; doi:10.3390/diagnostics16070989)
Supplement: Supplementary file 1 [file diagnostics-16-00989-s001.zip › Supplementary Data S3 Somatic Signatures Analysis.xlsx]

## Sheet: Signatures
Primary tumor
our signature	near reference signature	cosine similarity	Correlation_coefficient
Signature.A	Signature.5	0.778567	0.45782
Signature.B	Signature.1	0.875927	0.852659
Signature.C	Signature.30	0.867792	0.837004
Tumor thrombus
our signature	near reference signature	cosine similarity	Correlation_coefficient
Signature.A	Signature.30	0.868772	0.839388
Signature.B	Signature.1	0.898658	0.882397
Signature.C	Signature.5	0.776397	0.425729
Control group
our signature	near reference signature	cosine similarity	Correlation_coefficient
Signature.A	Signature.25	0.877575	0.78846
Signature.B	Signature.1	0.752016	0.694498
Signature.C	Signature.1	0.883919	0.874553
