# Supplementary material for: Pathology-Driven Genomic Panels for Personalized Prognostic Stratification and Exploratory Therapeutic Prediction in Clear-Cell Renal Cell Carcinoma with Tumor Thrombus
Source: Diagnostics (Basel). 2026 Mar 25;16(7):989. doi: 10.3390/diagnostics16070989 (PMC13073698; doi:10.3390/diagnostics16070989)
Supplement: Supplementary file 1 [file diagnostics-16-00989-s001.zip › Supplementary Data S4 KEGG Pathway Enrichment Analysis.xlsx]

## Sheet: KEGG primary tumors
Pathway	Name	Class	Samples_Affected	Total_Variations	p-value	FDR	Genes
HUMAN_PAPILLOMAVIRUS_INFECTION	Human papillomavirus infection(hsa05165)	KEGG	10	112	8.106e-55	1.464e-54	CREBBP(3, 30.00), COL6A3(3, 30.00), TNXB(2, 20.00), TYK2(2, 20.00), DVL3(2, 20.00), TCF7L1(2, 20.00), TCF7L2(2, 20.00), MAML2(2, 20.00), CHD4(2, 20.00), COL4A2(2, 20.00), TBP(2, 20.00), HDAC5(2, 20.00), LAMA2(2, 20.00), LAMA5(2, 20.00), MTOR(2, 20.00), EP300(2, 20.00), COL1A1(2, 20.00), NOTCH2(2, 20.00), COL6A2(2, 20.00), COL6A6(2, 20.00), PPP2R3A(1, 10.00), PIK3CD(1, 10.00), RELN(1, 10.00), ATP6…
PATHWAYS_IN_CANCER	Pathways in cancer(hsa05200)	KEGG	10	152	3.023e-53	9.27e-53	VHL(8, 80.00), DCC(3, 30.00), ADCY9(3, 30.00), CREBBP(3, 30.00), ARHGEF1(2, 20.00), CSF3R(2, 20.00), TCF7L2(2, 20.00), COL4A2(2, 20.00), CALML6(2, 20.00), LAMA2(2, 20.00), LAMA5(2, 20.00), RXRG(2, 20.00), MTOR(2, 20.00), EP300(2, 20.00), TCF7L1(2, 20.00), HSP90AA1(2, 20.00), LPAR5(2, 20.00), PLCG1(2, 20.00), NOTCH2(2, 20.00), DVL3(2, 20.00), PTCH1(2, 20.00), CRKL(1, 10.00), IL6ST(1, 10.00), RARA(…
PI3K_AKT_SIGNALING_PATHWAY	PI3K-Akt signaling pathway(hsa04151)	KEGG	10	100	4.484e-47	1.55e-46	PHLPP1(3, 30.00), COL6A3(3, 30.00), CSF3R(2, 20.00), COL6A2(2, 20.00), LAMA2(2, 20.00), LPAR5(2, 20.00), LAMA5(2, 20.00), MTOR(2, 20.00), COL4A2(2, 20.00), TNXB(2, 20.00), COL1A1(2, 20.00), HSP90AA1(2, 20.00), COL6A6(2, 20.00), ITGA8(1, 10.00), PCK2(1, 10.00), PCK1(1, 10.00), IGF1R(1, 10.00), ATF6B(1, 10.00), PDGFRB(1, 10.00), THBS2(1, 10.00), CDKN1A(1, 10.00), PPP2R3A(1, 10.00), PRKAA2(1, 10.00)…
FOCAL_ADHESION	Focal adhesion(hsa04510)	KEGG	9	67	6.981e-41	1.027e-40	COL6A3(3, 30.00), LAMA2(2, 20.00), LAMA5(2, 20.00), COL4A2(2, 20.00), TNXB(2, 20.00), PIP5K1C(2, 20.00), COL1A1(2, 20.00), COL6A2(2, 20.00), COL6A6(2, 20.00), ITGA8(1, 10.00), PDGFRB(1, 10.00), COL4A1(1, 10.00), CRKL(1, 10.00), THBS2(1, 10.00), DOCK1(1, 10.00), BIRC3(1, 10.00), IGF1R(1, 10.00), ITGA7(1, 10.00), ITGAV(1, 10.00), FLT4(1, 10.00), TLN2(1, 10.00), LAMB4(1, 10.00), CAV1(1, 10.00), PGF(…
EPSTEIN_BARR_VIRUS_INFECTION	Epstein-Barr virus infection(hsa05169)	KEGG	9	50	9.808e-41	1.362e-40	CREBBP(3, 30.00), HDAC5(2, 20.00), PLCG1(2, 20.00), TYK2(2, 20.00), POLR2A(2, 20.00), POLR2B(2, 20.00), EP300(2, 20.00), TBP(2, 20.00), HSPA2(1, 10.00), HDAC4(1, 10.00), PSMD4(1, 10.00), CDKN1A(1, 10.00), PSMD1(1, 10.00), HLA-E(1, 10.00), CSNK2A2(1, 10.00), DDX58(1, 10.00), CCNA1(1, 10.00), NEDD4(1, 10.00), MAP3K7(1, 10.00), TRADD(1, 10.00), PIK3CD(1, 10.00), ICAM1(1, 10.00), CDKN1B(1, 10.00), NF…
ECM_RECEPTOR_INTERACTION	ECM-receptor interaction(hsa04512)	KEGG	9	47	9.207e-39	1.242e-38	HSPG2(4, 40.00), COL6A3(3, 30.00), AGRN(2, 20.00), TNXB(2, 20.00), LAMA2(2, 20.00), LAMA5(2, 20.00), COL4A2(2, 20.00), COL1A1(2, 20.00), COL6A2(2, 20.00), COL6A6(2, 20.00), ITGA8(1, 10.00), COL4A1(1, 10.00), THBS2(1, 10.00), ITGA7(1, 10.00), LAMB2(1, 10.00), LAMB4(1, 10.00), ITGA2B(1, 10.00), THBS3(1, 10.00), THBS1(1, 10.00), DAG1(1, 10.00), RELN(1, 10.00), SV2A(1, 10.00), SV2B(1, 10.00), LAMA1(1…
AXON_GUIDANCE	Axon guidance(hsa04360)	KEGG	8	55	1.391e-38	1.554e-38	DCC(3, 30.00), LIMK2(2, 20.00), LIMK1(2, 20.00), PLCG1(2, 20.00), SEMA4D(2, 20.00), SEMA3A(2, 20.00), PTCH1(2, 20.00), NTN3(1, 10.00), NFATC4(1, 10.00), EPHA1(1, 10.00), TRPC3(1, 10.00), TRPC1(1, 10.00), TRPC4(1, 10.00), SEMA4A(1, 10.00), SEMA6D(1, 10.00), BOC(1, 10.00), SEMA6B(1, 10.00), GNAI3(1, 10.00), SEMA4F(1, 10.00), SEMA4G(1, 10.00), PLXNB2(1, 10.00), NTNG1(1, 10.00), PIK3CD(1, 10.00), MAP…
MICRORNAS_IN_CANCER	MicroRNAs in cancer(hsa05206)	KEGG	10	58	2.393e-38	5.327e-38	TRIM71(3, 30.00), CREBBP(3, 30.00), PLCG1(2, 20.00), NOTCH2(2, 20.00), TP63(2, 20.00), TNXB(2, 20.00), MTOR(2, 20.00), EP300(2, 20.00), ZEB2(2, 20.00), IRS2(2, 20.00), WNT3A(1, 10.00), RECK(1, 10.00), DNMT3B(1, 10.00), HDAC4(1, 10.00), PDGFRB(1, 10.00), ZFPM2(1, 10.00), CDKN1B(1, 10.00), CDKN1A(1, 10.00), ATM(1, 10.00), SPRY2(1, 10.00), STMN1(1, 10.00), RPTOR(1, 10.00), BCL2L11(1, 10.00), CRKL(1,…
REGULATION_OF_ACTIN_CYTOSKELETON	Regulation of actin cytoskeleton(hsa04810)	KEGG	8	50	6.218e-38	2.846e-37	MYH9(3, 30.00), LIMK2(2, 20.00), LIMK1(2, 20.00), ARHGEF1(2, 20.00), PIP5K1C(2, 20.00), LPAR5(2, 20.00), ITGA8(1, 10.00), PDGFRB(1, 10.00), MYH14(1, 10.00), CRKL(1, 10.00), CYFIP2(1, 10.00), MYH10(1, 10.00), ITGA7(1, 10.00), ITGAV(1, 10.00), IQGAP3(1, 10.00), ITGA2B(1, 10.00), ARHGEF4(1, 10.00), PIK3CD(1, 10.00), MAPK3(1, 10.00), FGF18(1, 10.00), PPP1R12B(1, 10.00), PIP4K2B(1, 10.00), SPATA13(1, …
CELL_ADHESION_MOLECULES_CAMS	Cell adhesion molecules (CAMs)(hsa04514)	KEGG	9	44	1.371e-37	1.638e-37	CLDN16(2, 20.00), CD22(2, 20.00), PTPRM(2, 20.00), SIGLEC1(2, 20.00), ITGA8(1, 10.00), CLDN10(1, 10.00), CD40LG(1, 10.00), CLDN17(1, 10.00), CLDN15(1, 10.00), VCAN(1, 10.00), HLA-E(1, 10.00), NRXN2(1, 10.00), CD8A(1, 10.00), TIGIT(1, 10.00), ITGAV(1, 10.00), NTNG1(1, 10.00), SELPLG(1, 10.00), NECTIN2(1, 10.00), NECTIN3(1, 10.00), NEO1(1, 10.00), ICAM3(1, 10.00), ICAM1(1, 10.00), MADCAM1(1, 10.00)…
NEUROACTIVE_LIGAND_RECEPTOR_INTERACTION	Neuroactive ligand-receptor interaction(hsa04080)	KEGG	8	57	1.794e-36	4.319e-36	P2RX1(2, 20.00), ADRB3(2, 20.00), GRIK2(2, 20.00), GRIN2B(2, 20.00), CHRNG(2, 20.00), GRIA2(1, 10.00), GABRQ(1, 10.00), ADORA3(1, 10.00), CHRNA10(1, 10.00), PRSS1(1, 10.00), PRSS3(1, 10.00), GABBR1(1, 10.00), UCN3(1, 10.00), S1PR4(1, 10.00), GPR35(1, 10.00), P2RX7(1, 10.00), LHCGR(1, 10.00), ADORA2B(1, 10.00), GABRA1(1, 10.00), PRLR(1, 10.00), TAC1(1, 10.00), GRID2(1, 10.00), RXFP4(1, 10.00), ADR…
PROTEIN_DIGESTION_AND_ABSORPTION	Protein digestion and absorption(hsa04974)	KEGG	9	44	2.89e-36	1.16e-35	COL5A3(3, 30.00), COL7A1(3, 30.00), COL6A3(3, 30.00), SLC6A19(2, 20.00), COL4A2(2, 20.00), COL17A1(2, 20.00), ATP1A2(2, 20.00), COL1A1(2, 20.00), COL6A2(2, 20.00), COL6A6(2, 20.00), COL11A1(1, 10.00), COL11A2(1, 10.00), CTRL(1, 10.00), PRSS1(1, 10.00), PRSS3(1, 10.00), SLC8A3(1, 10.00), ELN(1, 10.00), COL18A1(1, 10.00), CELA3B(1, 10.00), COL9A3(1, 10.00), COL9A1(1, 10.00), COL5A2(1, 10.00), COL4A…
CAMP_SIGNALING_PATHWAY	cAMP signaling pathway(hsa04024)	KEGG	9	53	4.846e-36	5.706e-36	ADCY9(3, 30.00), CREBBP(3, 30.00), CALML6(2, 20.00), EP300(2, 20.00), GRIN2B(2, 20.00), ATP1A2(2, 20.00), PTCH1(2, 20.00), GRIA2(1, 10.00), PLCE1(1, 10.00), GABBR1(1, 10.00), GNAI3(1, 10.00), GNAI1(1, 10.00), SSTR1(1, 10.00), ATP2B2(1, 10.00), ARAP3(1, 10.00), RYR2(1, 10.00), PIK3CD(1, 10.00), CACNA1F(1, 10.00), MAPK3(1, 10.00), GLI1(1, 10.00), HCN4(1, 10.00), GLP1R(1, 10.00), CACNA1S(1, 10.00), …
ENDOCYTOSIS	Endocytosis(hsa04144)	KEGG	6	55	6.101e-36	8.367e-36	USP8(2, 20.00), GRK2(2, 20.00), PSD4(2, 20.00), AGAP1(2, 20.00), ARFGEF2(2, 20.00), AP2A2(2, 20.00), PIP5K1C(2, 20.00), HSPA2(1, 10.00), STAMBP(1, 10.00), SMAD2(1, 10.00), CLTA(1, 10.00), CCR5(1, 10.00), CLTC(1, 10.00), DNM2(1, 10.00), DAB2(1, 10.00), IQSEC2(1, 10.00), HLA-E(1, 10.00), CAV1(1, 10.00), RAB8A(1, 10.00), ARAP3(1, 10.00), ARAP2(1, 10.00), ARAP1(1, 10.00), GRK6(1, 10.00), GRK4(1, 10.0…
VIRAL_CARCINOGENESIS	Viral carcinogenesis(hsa05203)	KEGG	7	48	7.776e-36	5.055e-34	CREBBP(3, 30.00), HDAC5(2, 20.00), CHD4(2, 20.00), MAD1L1(2, 20.00), C3(2, 20.00), EP300(2, 20.00), TBP(2, 20.00), HDAC4(1, 10.00), CDKN1B(1, 10.00), CDKN1A(1, 10.00), HLA-E(1, 10.00), IL6ST(1, 10.00), GTF2A1(1, 10.00), LTBR(1, 10.00), STAT5B(1, 10.00), PIK3CD(1, 10.00), TRADD(1, 10.00), HIST1H2BI(1, 10.00), MAPK3(1, 10.00), NFKB2(1, 10.00), PKM(1, 10.00), RBPJL(1, 10.00), RBL2(1, 10.00), GTF2H4(…
TIGHT_JUNCTION	Tight junction(hsa04530)	KEGG	8	47	1.034e-35	1.401e-34	MYH9(3, 30.00), CLDN16(2, 20.00), RAPGEF6(2, 20.00), AMOTL1(1, 10.00), MYH10(1, 10.00), CLDN10(1, 10.00), CTTN(1, 10.00), CLDN17(1, 10.00), CLDN15(1, 10.00), PRKAG3(1, 10.00), STK11(1, 10.00), PRKAA2(1, 10.00), MYH14(1, 10.00), PATJ(1, 10.00), SYNPO(1, 10.00), MYH3(1, 10.00), RAB8A(1, 10.00), TUBA3E(1, 10.00), MYH4(1, 10.00), CGN(1, 10.00), TUBA1A(1, 10.00), NEDD4(1, 10.00), MYH8(1, 10.00), NF2(1…
THERMOGENESIS	Thermogenesis(hsa04714)	KEGG	8	45	1.606e-35	1.8e-34	ARID1A(4, 40.00), PRDM16(3, 30.00), ADCY9(3, 30.00), MTOR(2, 20.00), SLC25A29(2, 20.00), ARID1B(2, 20.00), COX18(2, 20.00), NDUFS2(2, 20.00), ADRB3(2, 20.00), SMARCC2(1, 10.00), PRKAG3(1, 10.00), PRKAA2(1, 10.00), ADCY4(1, 10.00), SMARCE1(1, 10.00), SMARCA4(1, 10.00), TSC1(1, 10.00), RPTOR(1, 10.00), NDUFV2(1, 10.00), NDUFC2-KCTD14(1, 10.00), ZNF516(1, 10.00), CPT1A(1, 10.00), NPR1(1, 10.00), CPT…
RAP1_SIGNALING_PATHWAY	Rap1 signaling pathway(hsa04015)	KEGG	10	55	2.151e-35	9.578e-35	ADCY9(3, 30.00), RAPGEF6(2, 20.00), PLCG1(2, 20.00), CALML6(2, 20.00), GRIN2B(2, 20.00), LPAR5(2, 20.00), PDGFRB(1, 10.00), CRKL(1, 10.00), GNAO1(1, 10.00), VEGFD(1, 10.00), FGF8(1, 10.00), PLCE1(1, 10.00), FLT4(1, 10.00), TLN2(1, 10.00), GNAI3(1, 10.00), FLT1(1, 10.00), PGF(1, 10.00), ADORA2B(1, 10.00), TEK(1, 10.00), ARAP3(1, 10.00), ITGA2B(1, 10.00), CSF1R(1, 10.00), THBS1(1, 10.00), MAPK3(1, …
OXYTOCIN_SIGNALING_PATHWAY	Oxytocin signaling pathway(hsa04921)	KEGG	5	43	4.03e-34	1.149e-33	TRPM2(3, 30.00), ADCY9(3, 30.00), RYR1(2, 20.00), CALML6(2, 20.00), NFATC3(1, 10.00), NFATC4(1, 10.00), CAMK1D(1, 10.00), CAMK1G(1, 10.00), NPR1(1, 10.00), GNAO1(1, 10.00), PRKAG3(1, 10.00), PRKAA2(1, 10.00), MYLK(1, 10.00), GNAI3(1, 10.00), GNAI1(1, 10.00), RYR3(1, 10.00), RYR2(1, 10.00), CACNA1F(1, 10.00), MAPK3(1, 10.00), PIK3R5(1, 10.00), PPP1R12B(1, 10.00), CACNA1S(1, 10.00), CDKN1A(1, 10.00…
KAPOSI_SARCOMA_ASSOCIATED_HERPESVIRUS_INFECTION	Kaposi sarcoma-associated herpesvirus infection(hsa05167)	KEGG	7	41	3.258e-33	6.379e-33	CREBBP(3, 30.00), CALML6(2, 20.00), PLCG1(2, 20.00), TYK2(2, 20.00), EP300(2, 20.00), C3(2, 20.00), MTOR(2, 20.00), NFATC3(1, 10.00), NFATC4(1, 10.00), CDKN1A(1, 10.00), HLA-E(1, 10.00), CCR1(1, 10.00), IFNGR1(1, 10.00), PIK3CD(1, 10.00), TRADD(1, 10.00), GABARAP(1, 10.00), MAPK3(1, 10.00), PIK3R5(1, 10.00), ICAM1(1, 10.00), GNB1(1, 10.00), CHUK(1, 10.00), GNB3(1, 10.00), IL6ST(1, 10.00), IRF3(1,…
HERPES_SIMPLEX_INFECTION	Herpes simplex infection(hsa05168)	KEGG	10	45	6.065e-33	1.049e-32	CREBBP(3, 30.00), TYK2(2, 20.00), C3(2, 20.00), PER2(2, 20.00), POLR2A(2, 20.00), EP300(2, 20.00), TBP(2, 20.00), IFIH1(1, 10.00), TNFSF14(1, 10.00), HLA-E(1, 10.00), PML(1, 10.00), TAF10(1, 10.00), IFNGR1(1, 10.00), OAS1(1, 10.00), DDX58(1, 10.00), HCFC1(1, 10.00), CLOCK(1, 10.00), MAP3K7(1, 10.00), NECTIN2(1, 10.00), OAS2(1, 10.00), C5(1, 10.00), HLA-DPB1(1, 10.00), SRSF4(1, 10.00), DAXX(1, 10.…
HUMAN_T_CELL_LEUKEMIA_VIRUS_1_INFECTION	Human T-cell leukemia virus 1 infection(hsa05166)	KEGG	7	56	7.753e-33	1.408e-32	ADCY9(3, 30.00), CREBBP(3, 30.00), DVL3(2, 20.00), TRRAP(2, 20.00), EP300(2, 20.00), TBP(2, 20.00), WNT3A(1, 10.00), PDGFRB(1, 10.00), NFATC3(1, 10.00), NFATC4(1, 10.00), BUB1B(1, 10.00), PIK3CD(1, 10.00), CDKN1A(1, 10.00), ATM(1, 10.00), HLA-E(1, 10.00), KAT5(1, 10.00), POLE(1, 10.00), ATR(1, 10.00), CANX(1, 10.00), LTBR(1, 10.00), DVL2(1, 10.00), GPS2(1, 10.00), FZD4(1, 10.00), FZD6(1, 10.00), …
HUMAN_CYTOMEGALOVIRUS_INFECTION	Human cytomegalovirus infection(hsa05163)	KEGG	7	46	9.847e-33	1.758e-32	ADCY9(3, 30.00), ARHGEF1(2, 20.00), MTOR(2, 20.00), CALML6(2, 20.00), NFATC3(1, 10.00), NFATC4(1, 10.00), CRKL(1, 10.00), GNAO1(1, 10.00), CDKN1A(1, 10.00), HLA-E(1, 10.00), CCR1(1, 10.00), AKAP13(1, 10.00), GNAI3(1, 10.00), TSC1(1, 10.00), PIK3CD(1, 10.00), TRADD(1, 10.00), MAPK3(1, 10.00), ITGAV(1, 10.00), GNAI1(1, 10.00), PLCB1(1, 10.00), SP1(1, 10.00), GNB1(1, 10.00), CHUK(1, 10.00), GNB3(1, …
TRANSCRIPTIONAL_MISREGULATION_IN_CANCER	Transcriptional misregulation in cancer(hsa05202)	KEGG	9	47	1.034e-32	1.681e-31	ELANE(2, 20.00), MLLT1(2, 20.00), JMJD1C(2, 20.00), RXRG(2, 20.00), PER2(2, 20.00), MAF(2, 20.00), FUS(1, 10.00), CDKN1B(1, 10.00), CDKN1A(1, 10.00), ATM(1, 10.00), BIRC3(1, 10.00), IGF1R(1, 10.00), BMP2K(1, 10.00), NFKBIZ(1, 10.00), FOXO1(1, 10.00), RUNX1T1(1, 10.00), AFF1(1, 10.00), MITF(1, 10.00), CCNT2(1, 10.00), FLT1(1, 10.00), RARA(1, 10.00), CEBPB(1, 10.00), CCNA1(1, 10.00), CSF1R(1, 10.00…
HUNTINGTON_DISEASE	Huntington disease(hsa05016)	KEGG	7	48	1.434e-32	2.619e-32	CREBBP(3, 30.00), DNAH17(2, 20.00), AP2A2(2, 20.00), POLR2A(2, 20.00), POLR2B(2, 20.00), EP300(2, 20.00), DNAH2(2, 20.00), DNAH5(2, 20.00), TBP(2, 20.00), GRIN2B(2, 20.00), NDUFS2(2, 20.00), DNAH14(1, 10.00), DNAH12(1, 10.00), CLTA(1, 10.00), CLTC(1, 10.00), DCTN1(1, 10.00), HIP1(1, 10.00), DCTN4(1, 10.00), NDUFV2(1, 10.00), TP53(1, 10.00), NDUFC2-KCTD14(1, 10.00), GRM5(1, 10.00), PLCB1(1, 10.00)…
RAS_SIGNALING_PATHWAY	Ras signaling pathway(hsa04014)	KEGG	9	45	1.462e-32	6.601e-32	PLCG1(2, 20.00), FOXO4(2, 20.00), CALML6(2, 20.00), GRIN2B(2, 20.00), PDGFRB(1, 10.00), PIK3CD(1, 10.00), FGF8(1, 10.00), GAB1(1, 10.00), PLCE1(1, 10.00), FLT4(1, 10.00), FLT1(1, 10.00), PGF(1, 10.00), TEK(1, 10.00), RGL2(1, 10.00), CSF1R(1, 10.00), NTRK2(1, 10.00), FGFR3(1, 10.00), MAPK3(1, 10.00), FGF18(1, 10.00), NF1(1, 10.00), KSR1(1, 10.00), IGF1R(1, 10.00), GNB1(1, 10.00), CHUK(1, 10.00), G…
APELIN_SIGNALING_PATHWAY	Apelin signaling pathway(hsa04371)	KEGG	5	43	1.543e-32	1.655e-32	ADCY9(3, 30.00), HDAC5(2, 20.00), RYR1(2, 20.00), MTOR(2, 20.00), CALML6(2, 20.00), ACTA2(1, 10.00), HDAC4(1, 10.00), NOS1(1, 10.00), PRKAG3(1, 10.00), PRKAA2(1, 10.00), SMAD2(1, 10.00), MYLK(1, 10.00), NOTCH3(1, 10.00), GNAI3(1, 10.00), GNAI1(1, 10.00), RYR3(1, 10.00), RYR2(1, 10.00), GABARAP(1, 10.00), MAPK3(1, 10.00), PIK3R5(1, 10.00), CDH1(1, 10.00), SLC8A3(1, 10.00), JAG1(1, 10.00), PLCB1(1,…
MAPK_SIGNALING_PATHWAY	MAPK signaling pathway(hsa04010)	KEGG	9	61	1.768e-32	3.78e-32	MAP4K2(2, 20.00), CACNA1E(2, 20.00), CACNA1H(2, 20.00), MAPK8IP1(2, 20.00), HSPA2(1, 10.00), STMN1(1, 10.00), CRKL(1, 10.00), PDGFRB(1, 10.00), CACNA1F(1, 10.00), CASP3(1, 10.00), CACNG1(1, 10.00), TRADD(1, 10.00), MAP3K6(1, 10.00), FLT4(1, 10.00), CACNA1G(1, 10.00), FLT1(1, 10.00), DAXX(1, 10.00), FGF8(1, 10.00), TEK(1, 10.00), MAP3K11(1, 10.00), MECOM(1, 10.00), RASA1(1, 10.00), CSF1R(1, 10.00)…
CGMP_PKG_SIGNALING_PATHWAY	cGMP-PKG signaling pathway(hsa04022)	KEGG	7	46	1.773e-32	2.142e-32	ADCY9(3, 30.00), CALML6(2, 20.00), IRS4(2, 20.00), IRS2(2, 20.00), ADRB3(2, 20.00), ATP1A2(2, 20.00), ATF6B(1, 10.00), NFATC3(1, 10.00), NFATC4(1, 10.00), NPR1(1, 10.00), ADORA3(1, 10.00), CACNA1F(1, 10.00), ROCK2(1, 10.00), GNAI3(1, 10.00), GNAI1(1, 10.00), IRS1(1, 10.00), ADRA2B(1, 10.00), MAPK3(1, 10.00), PIK3R5(1, 10.00), KCNU1(1, 10.00), SLC8A3(1, 10.00), CACNA1S(1, 10.00), PLCB1(1, 10.00), …
AMPK_SIGNALING_PATHWAY	AMPK signaling pathway(hsa04152)	KEGG	8	41	1.984e-32	2.1e-32	FASN(2, 20.00), MTOR(2, 20.00), IRS2(2, 20.00), IRS4(2, 20.00), PCK2(1, 10.00), PCK1(1, 10.00), IGF1R(1, 10.00), PRKAG3(1, 10.00), PPP2R3A(1, 10.00), PRKAA2(1, 10.00), IRS1(1, 10.00), FOXO1(1, 10.00), ULK1(1, 10.00), ACACA(1, 10.00), TSC1(1, 10.00), RPTOR(1, 10.00), RAB8A(1, 10.00), CCNA1(1, 10.00), SIRT1(1, 10.00), CREB3L3(1, 10.00), PIK3CD(1, 10.00), MAP3K7(1, 10.00), PFKP(1, 10.00), RAB11B(1, …
SPLICEOSOME	Spliceosome(hsa03040)	KEGG	8	36	2.679e-32	1.935e-31	U2AF2(3, 30.00), RBMXL3(2, 20.00), HNRNPM(2, 20.00), SNRNP70(2, 20.00), DDX42(2, 20.00), HSPA2(1, 10.00), TCERG1(1, 10.00), SF3B3(1, 10.00), SF3B2(1, 10.00), DHX38(1, 10.00), PRPF8(1, 10.00), DDX46(1, 10.00), PRPF6(1, 10.00), SNRNP200(1, 10.00), AQR(1, 10.00), PRPF19(1, 10.00), PRPF40B(1, 10.00), PRPF40A(1, 10.00), TRA2B(1, 10.00), SF3A1(1, 10.00), DHX8(1, 10.00), SRSF4(1, 10.00), ACIN1(1, 10.00)…
CUSHING_SYNDROME	Cushing syndrome(hsa04934)	KEGG	8	46	3.355e-32	4.309e-32	ADCY9(3, 30.00), USP8(2, 20.00), TCF7L1(2, 20.00), CACNA1H(2, 20.00), DVL3(2, 20.00), TCF7L2(2, 20.00), WNT3A(1, 10.00), RASD1(1, 10.00), CDKN1B(1, 10.00), CDKN1A(1, 10.00), AXIN1(1, 10.00), GNAI3(1, 10.00), GNAI1(1, 10.00), DVL2(1, 10.00), NCEH1(1, 10.00), FZD4(1, 10.00), FZD6(1, 10.00), MAPK3(1, 10.00), CACNA1F(1, 10.00), CACNA1G(1, 10.00), WNT8A(1, 10.00), CACNA1S(1, 10.00), PLCB1(1, 10.00), K…
MELANOGENESIS	Melanogenesis(hsa04916)	KEGG	6	35	7.733e-32	1.687e-31	ADCY9(3, 30.00), CREBBP(3, 30.00), DVL3(2, 20.00), EP300(2, 20.00), CALML6(2, 20.00), TCF7L2(2, 20.00), TCF7L1(2, 20.00), WNT3A(1, 10.00), PLCB1(1, 10.00), GNAO1(1, 10.00), MITF(1, 10.00), GNAI3(1, 10.00), GNAI1(1, 10.00), FZD4(1, 10.00), FZD6(1, 10.00), DVL2(1, 10.00), WNT8A(1, 10.00), DCT(1, 10.00), MAPK3(1, 10.00), MC1R(1, 10.00), CAMK2B(1, 10.00), ADCY4(1, 10.00), GNAQ(1, 10.00), ADCY3(1, 10.…
FOXO_SIGNALING_PATHWAY	FoxO signaling pathway(hsa04068)	KEGG	7	37	9.487e-32	1.408e-31	CREBBP(3, 30.00), FOXO4(2, 20.00), EP300(2, 20.00), IRS4(2, 20.00), IRS2(2, 20.00), PCK2(1, 10.00), PCK1(1, 10.00), IGF1R(1, 10.00), CDKN1B(1, 10.00), PRKAG3(1, 10.00), STK11(1, 10.00), PRKAA2(1, 10.00), SMAD2(1, 10.00), FOXO1(1, 10.00), GABARAP(1, 10.00), BCL2L11(1, 10.00), PIK3CD(1, 10.00), S1PR4(1, 10.00), MAPK3(1, 10.00), CDKN1A(1, 10.00), NLK(1, 10.00), GRM1(1, 10.00), SIRT1(1, 10.00), ATM(1…
CALCIUM_SIGNALING_PATHWAY	Calcium signaling pathway(hsa04020)	KEGG	7	50	1.469e-31	1.723e-31	ADCY9(3, 30.00), STIM2(2, 20.00), PLCG1(2, 20.00), P2RX1(2, 20.00), CACNA1H(2, 20.00), RYR1(2, 20.00), CACNA1E(2, 20.00), CALML6(2, 20.00), ADRB3(2, 20.00), STIM1(1, 10.00), NOS1(1, 10.00), PLCE1(1, 10.00), P2RX7(1, 10.00), LHCGR(1, 10.00), ADORA2B(1, 10.00), CACNA1B(1, 10.00), RYR2(1, 10.00), CACNA1F(1, 10.00), CACNA1G(1, 10.00), GRIN2A(1, 10.00), HRH1(1, 10.00), GRM5(1, 10.00), SLC8A3(1, 10.00)…
PURINE_METABOLISM	Purine metabolism(hsa00230)	KEGG	7	38	1.547e-31	6.614e-31	ADCY9(3, 30.00), AMPD3(2, 20.00), POLR2A(2, 20.00), POLR2B(2, 20.00), AK9(2, 20.00), POLA2(1, 10.00), PDE7B(1, 10.00), ADSS(1, 10.00), NPR1(1, 10.00), POLR1A(1, 10.00), POLE(1, 10.00), RRM2(1, 10.00), PDE9A(1, 10.00), NT5C3A(1, 10.00), IMPDH2(1, 10.00), POLD1(1, 10.00), POLD3(1, 10.00), GMPR2(1, 10.00), PFAS(1, 10.00), PKM(1, 10.00), ENTPD6(1, 10.00), NPR2(1, 10.00), ENPP3(1, 10.00), POLR2I(1, 10…
HEPATOCELLULAR_CARCINOMA	Hepatocellular carcinoma(hsa05225)	KEGG	8	44	2.63e-31	4.522e-31	ARID1A(4, 40.00), PLCG1(2, 20.00), DVL3(2, 20.00), MTOR(2, 20.00), ARID1B(2, 20.00), TCF7L1(2, 20.00), TCF7L2(2, 20.00), WNT3A(1, 10.00), SMARCC2(1, 10.00), CDKN1A(1, 10.00), SMAD2(1, 10.00), GAB1(1, 10.00), SMARCE1(1, 10.00), AXIN1(1, 10.00), SMARCA4(1, 10.00), FZD4(1, 10.00), FZD6(1, 10.00), MAPK3(1, 10.00), PIK3CD(1, 10.00), DVL2(1, 10.00), TERT(1, 10.00), TXNRD2(1, 10.00), WNT8A(1, 10.00), IG…
PROTEOGLYCANS_IN_CANCER	Proteoglycans in cancer(hsa05205)	KEGG	7	47	3.991e-31	1.663e-30	HSPG2(4, 40.00), PLCG1(2, 20.00), ARHGEF1(2, 20.00), MTOR(2, 20.00), ANK3(2, 20.00), PTCH1(2, 20.00), WNT3A(1, 10.00), CTTN(1, 10.00), PLAUR(1, 10.00), CDKN1A(1, 10.00), SMAD2(1, 10.00), GAB1(1, 10.00), PLCE1(1, 10.00), ITGAV(1, 10.00), THBS1(1, 10.00), CAV1(1, 10.00), FZD4(1, 10.00), FZD6(1, 10.00), WNT8A(1, 10.00), PIK3CD(1, 10.00), MAPK3(1, 10.00), PPP1R12B(1, 10.00), EIF4B(1, 10.00), GPC3(1, …
NOD_LIKE_RECEPTOR_SIGNALING_PATHWAY	NOD-like receptor signaling pathway(hsa04621)	KEGG	8	40	6.682e-31	1.683e-30	TRPM2(3, 30.00), TYK2(2, 20.00), NLRP3(2, 20.00), HSP90AA1(2, 20.00), BIRC3(1, 10.00), RIPK3(1, 10.00), NLRP12(1, 10.00), TXNIP(1, 10.00), PANX1(1, 10.00), PSTPIP1(1, 10.00), P2RX7(1, 10.00), NEK7(1, 10.00), NLRP7(1, 10.00), MAP3K7(1, 10.00), GABARAP(1, 10.00), OAS1(1, 10.00), MAPK3(1, 10.00), CARD9(1, 10.00), OAS2(1, 10.00), CARD6(1, 10.00), PLCB1(1, 10.00), GBP3(1, 10.00), CASP4(1, 10.00), CARD…
ESTROGEN_SIGNALING_PATHWAY	Estrogen signaling pathway(hsa04915)	KEGG	6	40	8.964e-31	1.256e-30	ADCY9(3, 30.00), CALML6(2, 20.00), KRT9(2, 20.00), KRT27(2, 20.00), HSP90AA1(2, 20.00), HSPA2(1, 10.00), GNAO1(1, 10.00), KRT34(1, 10.00), GABBR1(1, 10.00), GNAI3(1, 10.00), GNAI1(1, 10.00), RARA(1, 10.00), NCOA3(1, 10.00), NCOA1(1, 10.00), KRT33B(1, 10.00), PIK3CD(1, 10.00), MAPK3(1, 10.00), PGR(1, 10.00), SP1(1, 10.00), GRM1(1, 10.00), PLCB1(1, 10.00), NOS3(1, 10.00), CTSD(1, 10.00), KRT26(1, 1…
HUMAN_IMMUNODEFICIENCY_VIRUS_1_INFECTION	Human immunodeficiency virus 1 infection(hsa05170)	KEGG	7	45	3.474e-30	6.238e-30	LIMK2(2, 20.00), LIMK1(2, 20.00), CALML6(2, 20.00), PLCG1(2, 20.00), MTOR(2, 20.00), NFATC3(1, 10.00), NFATC4(1, 10.00), CRKL(1, 10.00), GNAO1(1, 10.00), HLA-E(1, 10.00), ATR(1, 10.00), CCR5(1, 10.00), GNAI3(1, 10.00), GNAI1(1, 10.00), ATM(1, 10.00), PIK3CD(1, 10.00), MAP3K7(1, 10.00), TRADD(1, 10.00), MAPK3(1, 10.00), IRF3(1, 10.00), GNAQ(1, 10.00), GNB1(1, 10.00), CHUK(1, 10.00), GNB3(1, 10.00)…
RNA_TRANSPORT	RNA transport(hsa03013)	KEGG	8	39	4.559e-29	2.646e-28	POM121C(2, 20.00), UPF1(2, 20.00), EIF3A(2, 20.00), NUP210(2, 20.00), POM121L2(2, 20.00), RGPD4(1, 10.00), NUP133(1, 10.00), CYFIP2(1, 10.00), EIF5B(1, 10.00), EIF2S2(1, 10.00), NMD3(1, 10.00), EIF3C(1, 10.00), EIF3D(1, 10.00), RANBP2(1, 10.00), NUP107(1, 10.00), ACIN1(1, 10.00), RANGAP1(1, 10.00), PRMT5(1, 10.00), CASC3(1, 10.00), FXR2(1, 10.00), RGPD1(1, 10.00), PABPC4L(1, 10.00), NUPL2(1, 10.0…
THYROID_HORMONE_SIGNALING_PATHWAY	Thyroid hormone signaling pathway(hsa04919)	KEGG	8	36	9.699e-29	1.212e-27	CREBBP(3, 30.00), RXRG(2, 20.00), MTOR(2, 20.00), EP300(2, 20.00), PLCG1(2, 20.00), NOTCH2(2, 20.00), ATP1A2(2, 20.00), FOXO1(1, 10.00), PLCE1(1, 10.00), ITGAV(1, 10.00), MED12L(1, 10.00), NCOA3(1, 10.00), NCOA1(1, 10.00), PIK3CD(1, 10.00), THRA(1, 10.00), MAPK3(1, 10.00), MED12(1, 10.00), MED13(1, 10.00), MED17(1, 10.00), PLCB1(1, 10.00), RXRA(1, 10.00), TP53(1, 10.00), PFKP(1, 10.00), CCND1(1, …
PARATHYROID_HORMONE_SYNTHESIS,_SECRETION_AND_ACTION	Parathyroid hormone synthesis, secretion and action(hsa04928)	KEGG	5	34	3.461e-28	1.032e-27	ADCY9(3, 30.00), ARHGEF1(2, 20.00), RXRG(2, 20.00), MMP14(1, 10.00), CDKN1A(1, 10.00), AKAP13(1, 10.00), GNAI3(1, 10.00), GNAI1(1, 10.00), SLC34A1(1, 10.00), MAPK3(1, 10.00), SLC34A3(1, 10.00), TRPV5(1, 10.00), PLCB1(1, 10.00), NACA(1, 10.00), SP1(1, 10.00), RXRA(1, 10.00), PDE4A(1, 10.00), ATF6B(1, 10.00), FGFR1(1, 10.00), ADCY4(1, 10.00), LRP6(1, 10.00), GNAQ(1, 10.00), PLD2(1, 10.00), ADCY3(1,…
ADRENERGIC_SIGNALING_IN_CARDIOMYOCYTES	Adrenergic signaling in cardiomyocytes(hsa04261)	KEGG	4	33	5.245e-28	5.311e-28	ADCY9(3, 30.00), CALML6(2, 20.00), ATP1A2(2, 20.00), ATF6B(1, 10.00), PPP2R3A(1, 10.00), GNAI3(1, 10.00), GNAI1(1, 10.00), RYR2(1, 10.00), TPM3(1, 10.00), CACNA1F(1, 10.00), MAPK3(1, 10.00), PIK3R5(1, 10.00), CACNA1S(1, 10.00), CREM(1, 10.00), PLCB1(1, 10.00), CAMK2B(1, 10.00), ATF4(1, 10.00), ATP2B1(1, 10.00), ATP2B2(1, 10.00), ATP2B4(1, 10.00), ADCY4(1, 10.00), GNAQ(1, 10.00), ADCY3(1, 10.00), …
LONGEVITY_REGULATING_PATHWAY	Longevity regulating pathway(hsa04211)	KEGG	8	31	7.3e-28	1.483e-27	ADCY9(3, 30.00), MTOR(2, 20.00), IRS4(2, 20.00), IRS2(2, 20.00), SESN1(1, 10.00), SESN2(1, 10.00), PRKAG3(1, 10.00), STK11(1, 10.00), PRKAA2(1, 10.00), IRS1(1, 10.00), FOXO1(1, 10.00), TSC1(1, 10.00), RPTOR(1, 10.00), EHMT2(1, 10.00), PIK3CD(1, 10.00), IGF1R(1, 10.00), ULK1(1, 10.00), PRKAB2(1, 10.00), ADCY4(1, 10.00), TP53(1, 10.00), ADCY3(1, 10.00), KL(1, 10.00), CREB3L3(1, 10.00), SIRT1(1, 10.…
GASTRIC_CANCER	Gastric cancer(hsa05226)	KEGG	9	35	1.693e-27	2.584e-27	DVL3(2, 20.00), MUC2(2, 20.00), RXRG(2, 20.00), MTOR(2, 20.00), TCF7L1(2, 20.00), TCF7L2(2, 20.00), WNT3A(1, 10.00), CDKN1B(1, 10.00), CDKN1A(1, 10.00), SMAD2(1, 10.00), GAB1(1, 10.00), FZD4(1, 10.00), FZD6(1, 10.00), WNT8A(1, 10.00), PIK3CD(1, 10.00), DVL2(1, 10.00), FGF18(1, 10.00), CDH1(1, 10.00), TERT(1, 10.00), MAPK3(1, 10.00), ERBB2(1, 10.00), RXRA(1, 10.00), FGF8(1, 10.00), LRP6(1, 10.00),…
OLFACTORY_TRANSDUCTION	Olfactory transduction(hsa04740)	KEGG	8	40	1.757e-27	4.681e-27	GRK2(2, 20.00), CALML6(2, 20.00), OR6C75(1, 10.00), OR10C1(1, 10.00), OR2D3(1, 10.00), OR10K1(1, 10.00), OR6C65(1, 10.00), OR56A3(1, 10.00), OR10H4(1, 10.00), OR4C15(1, 10.00), OR13J1(1, 10.00), OR4C13(1, 10.00), OR4C12(1, 10.00), OR6Q1(1, 10.00), OR5AP2(1, 10.00), OR8G5(1, 10.00), OR4D6(1, 10.00), OR4D11(1, 10.00), OR6B2(1, 10.00), OR1K1(1, 10.00), OR8K3(1, 10.00), OR2B11(1, 10.00), OR52M1(1, 10…
HEPATITIS_B	Hepatitis B(hsa05161)	KEGG	7	33	1.852e-27	3.152e-27	HSPG2(4, 40.00), CREBBP(3, 30.00), EP300(2, 20.00), IFIH1(1, 10.00), NFATC3(1, 10.00), NFATC4(1, 10.00), CDKN1B(1, 10.00), CDKN1A(1, 10.00), STAT6(1, 10.00), DDX58(1, 10.00), STAT5B(1, 10.00), PIK3CD(1, 10.00), MAPK3(1, 10.00), CHUK(1, 10.00), TNF(1, 10.00), IRF3(1, 10.00), TP53(1, 10.00), CASP3(1, 10.00), CCND1(1, 10.00), CCNA1(1, 10.00), IFNA6(1, 10.00), CREB3L3(1, 10.00), STAT5A(1, 10.00), IFN…
WNT_SIGNALING_PATHWAY	Wnt signaling pathway(hsa04310)	KEGG	7	35	1.961e-27	6.373e-25	CREBBP(3, 30.00), DVL3(2, 20.00), EP300(2, 20.00), TCF7L1(2, 20.00), TCF7L2(2, 20.00), WNT3A(1, 10.00), NFATC3(1, 10.00), NFATC4(1, 10.00), ROCK2(1, 10.00), VANGL2(1, 10.00), FZD4(1, 10.00), FZD6(1, 10.00), CHD8(1, 10.00), MAP3K7(1, 10.00), DVL2(1, 10.00), WNT8A(1, 10.00), NLK(1, 10.00), PLCB1(1, 10.00), DAAM1(1, 10.00), DAAM2(1, 10.00), CAMK2B(1, 10.00), TP53(1, 10.00), CSNK2A2(1, 10.00), CSNK2A…
JAK_STAT_SIGNALING_PATHWAY	Jak-STAT signaling pathway(hsa04630)	KEGG	7	33	5.021e-27	9.772e-27	CREBBP(3, 30.00), TYK2(2, 20.00), IFNL3(2, 20.00), MTOR(2, 20.00), CSF3R(2, 20.00), EP300(2, 20.00), PDGFRB(1, 10.00), IL12RB2(1, 10.00), CDKN1A(1, 10.00), IL6ST(1, 10.00), IFNGR1(1, 10.00), STAT6(1, 10.00), PRLR(1, 10.00), PIM1(1, 10.00), PIK3CD(1, 10.00), FHL1(1, 10.00), GFAP(1, 10.00), IFNL1(1, 10.00), SOCS7(1, 10.00), CCND1(1, 10.00), IRF9(1, 10.00), IFNA6(1, 10.00), STAT5B(1, 10.00), STAT5A(…
AGE_RAGE_SIGNALING_PATHWAY_IN_DIABETIC_COMPLICATIONS	AGE-RAGE signaling pathway in diabetic complications(hsa04933)	KEGG	8	33	7.812e-27	7.959e-27	COL4A2(2, 20.00), PLCG1(2, 20.00), COL1A1(2, 20.00), CDKN1B(1, 10.00), AGER(1, 10.00), SMAD2(1, 10.00), FOXO1(1, 10.00), PLCE1(1, 10.00), NOX4(1, 10.00), PIK3CD(1, 10.00), MAPK3(1, 10.00), ICAM1(1, 10.00), PLCB1(1, 10.00), NOS3(1, 10.00), PIM1(1, 10.00), PRKCE(1, 10.00), VEGFD(1, 10.00), COL4A5(1, 10.00), PRKCZ(1, 10.00), COL4A3(1, 10.00), COL4A1(1, 10.00), VEGFB(1, 10.00), CASP3(1, 10.00), CCND1…
ADHERENS_JUNCTION	Adherens junction(hsa04520)	KEGG	6	28	2.031e-26	2.044e-26	CREBBP(3, 30.00), EP300(2, 20.00), TCF7L1(2, 20.00), TCF7L2(2, 20.00), PTPRM(2, 20.00), SMAD2(1, 10.00), MAPK3(1, 10.00), MAP3K7(1, 10.00), NECTIN2(1, 10.00), NECTIN3(1, 10.00), NECTIN4(1, 10.00), CDH1(1, 10.00), NLK(1, 10.00), ERBB2(1, 10.00), IGF1R(1, 10.00), CSNK2A2(1, 10.00), CSNK2A1(1, 10.00), FGFR1(1, 10.00), PARD3(1, 10.00), AFDN(1, 10.00), MET(1, 10.00), BAIAP2(1, 10.00)
PROSTATE_CANCER	Prostate cancer(hsa05215)	KEGG	8	30	2.488e-26	9.743e-26	CREBBP(3, 30.00), MTOR(2, 20.00), EP300(2, 20.00), TCF7L1(2, 20.00), TCF7L2(2, 20.00), HSP90AA1(2, 20.00), PDGFRB(1, 10.00), CDKN1B(1, 10.00), CDKN1A(1, 10.00), FOXO1(1, 10.00), INSRR(1, 10.00), PIK3CD(1, 10.00), MAPK3(1, 10.00), ERBB2(1, 10.00), IGF1R(1, 10.00), CHUK(1, 10.00), AR(1, 10.00), ATF4(1, 10.00), FGFR1(1, 10.00), TP53(1, 10.00), CCND1(1, 10.00), CREB3L3(1, 10.00), MMP9(1, 10.00)
ALDOSTERONE_SYNTHESIS_AND_SECRETION	Aldosterone synthesis and secretion(hsa04925)	KEGG	6	30	1.362e-25	1.405e-25	ADCY9(3, 30.00), CALML6(2, 20.00), CACNA1H(2, 20.00), ATP1A2(2, 20.00), CAMK1D(1, 10.00), CAMK1G(1, 10.00), NPR1(1, 10.00), CACNA1F(1, 10.00), CACNA1G(1, 10.00), CACNA1S(1, 10.00), PLCB1(1, 10.00), PRKCE(1, 10.00), CAMK2B(1, 10.00), ATF4(1, 10.00), ATP2B1(1, 10.00), ATP2B2(1, 10.00), AGTR1(1, 10.00), ATP2B4(1, 10.00), ADCY4(1, 10.00), GNAQ(1, 10.00), ADCY3(1, 10.00), CREB3L3(1, 10.00), HSD3B2(1, …
RELAXIN_SIGNALING_PATHWAY	Relaxin signaling pathway(hsa04926)	KEGG	6	35	1.989e-25	9.368e-25	ADCY9(3, 30.00), COL4A2(2, 20.00), COL1A1(2, 20.00), ACTA2(1, 10.00), PLCB1(1, 10.00), GNAO1(1, 10.00), SMAD2(1, 10.00), GNAI3(1, 10.00), GNAI1(1, 10.00), PIK3CD(1, 10.00), RXFP4(1, 10.00), MAPK3(1, 10.00), NOS1(1, 10.00), NOS3(1, 10.00), MMP9(1, 10.00), GNB1(1, 10.00), GNB3(1, 10.00), VEGFD(1, 10.00), COL4A5(1, 10.00), PRKCZ(1, 10.00), COL4A3(1, 10.00), COL4A1(1, 10.00), VEGFB(1, 10.00), ADCY4(1…
UBIQUITIN_MEDIATED_PROTEOLYSIS	Ubiquitin mediated proteolysis(hsa04120)	KEGG	10	36	2.535e-25	6.866e-24	VHL(8, 80.00), HERC1(3, 30.00), HUWE1(2, 20.00), MGRN1(2, 20.00), UBE2Q1(1, 10.00), UBE2D4(1, 10.00), BIRC3(1, 10.00), FBXO4(1, 10.00), PRPF19(1, 10.00), NEDD4(1, 10.00), PML(1, 10.00), FBXW7(1, 10.00), UBE2E1(1, 10.00), HERC3(1, 10.00), HERC2(1, 10.00), HERC4(1, 10.00), TRIP12(1, 10.00), KLHL9(1, 10.00), UBE2I(1, 10.00), UBE4A(1, 10.00), AIRE(1, 10.00), UBE2O(1, 10.00), BTRC(1, 10.00), UBE2Z(1, …
CELLULAR_SENESCENCE	Cellular senescence(hsa04218)	KEGG	5	32	2.805e-25	3.34e-25	MTOR(2, 20.00), CALML6(2, 20.00), NFATC3(1, 10.00), NFATC4(1, 10.00), CDKN1A(1, 10.00), ATM(1, 10.00), SMAD2(1, 10.00), HIPK2(1, 10.00), FOXO1(1, 10.00), ATR(1, 10.00), HIPK4(1, 10.00), TSC1(1, 10.00), HIPK1(1, 10.00), CCNA1(1, 10.00), HUS1(1, 10.00), PIK3CD(1, 10.00), MAPK3(1, 10.00), CAPN1(1, 10.00), TRPV4(1, 10.00), LIN37(1, 10.00), SIRT1(1, 10.00), RBL2(1, 10.00), RAD9A(1, 10.00), HLA-E(1, 10…
CIRCADIAN_ENTRAINMENT	Circadian entrainment(hsa04713)	KEGG	8	34	4.574e-25	5.695e-25	ADCY9(3, 30.00), CALML6(2, 20.00), CACNA1H(2, 20.00), RYR1(2, 20.00), PER2(2, 20.00), GRIN2B(2, 20.00), RASD1(1, 10.00), PLCB1(1, 10.00), GRIA2(1, 10.00), GNAO1(1, 10.00), GNAI3(1, 10.00), GNAI1(1, 10.00), RYR3(1, 10.00), RYR2(1, 10.00), CACNA1G(1, 10.00), MAPK3(1, 10.00), NOS1(1, 10.00), GNB1(1, 10.00), GNB3(1, 10.00), PER3(1, 10.00), CAMK2B(1, 10.00), MTNR1B(1, 10.00), ADCY4(1, 10.00), GNAQ(1, …
CHEMOKINE_SIGNALING_PATHWAY	Chemokine signaling pathway(hsa04062)	KEGG	6	31	5.359e-25	6.547e-25	ADCY9(3, 30.00), GRK2(2, 20.00), CRKL(1, 10.00), DOCK2(1, 10.00), PIK3CD(1, 10.00), CCR1(1, 10.00), CCR2(1, 10.00), CCR5(1, 10.00), GNAI3(1, 10.00), GNAI1(1, 10.00), GRK6(1, 10.00), GRK4(1, 10.00), PIK3R5(1, 10.00), MAPK3(1, 10.00), PPBP(1, 10.00), PLCB1(1, 10.00), GNB1(1, 10.00), CHUK(1, 10.00), GNB3(1, 10.00), PRKCZ(1, 10.00), ADCY4(1, 10.00), CXCL3(1, 10.00), PARD3(1, 10.00), ADCY3(1, 10.00), …
PLATELET_ACTIVATION	Platelet activation(hsa04611)	KEGG	6	31	3.619e-24	1.265e-23	ADCY9(3, 30.00), P2RX1(2, 20.00), ARHGEF1(2, 20.00), COL1A1(2, 20.00), STIM1(1, 10.00), PTGS1(1, 10.00), PIK3CD(1, 10.00), GNAI3(1, 10.00), GNAI1(1, 10.00), ITGA2B(1, 10.00), TLN2(1, 10.00), MAPK3(1, 10.00), PIK3R5(1, 10.00), PLCB1(1, 10.00), NOS3(1, 10.00), MYLK2(1, 10.00), FCGR2A(1, 10.00), FERMT3(1, 10.00), PRKCZ(1, 10.00), ADCY4(1, 10.00), GNAQ(1, 10.00), ADCY3(1, 10.00), VAMP8(1, 10.00), MYL…
BREAST_CANCER	Breast cancer(hsa05224)	KEGG	8	40	5.431e-24	6.281e-24	NOTCH2(2, 20.00), DVL3(2, 20.00), MTOR(2, 20.00), TCF7L1(2, 20.00), TCF7L2(2, 20.00), WNT3A(1, 10.00), CDKN1A(1, 10.00), FLT4(1, 10.00), NCOA3(1, 10.00), NCOA1(1, 10.00), FZD4(1, 10.00), TP53(1, 10.00), FZD6(1, 10.00), MAPK3(1, 10.00), PIK3CD(1, 10.00), DVL2(1, 10.00), FGF18(1, 10.00), PGR(1, 10.00), JAG2(1, 10.00), NFKB2(1, 10.00), JAG1(1, 10.00), ERBB2(1, 10.00), WNT8A(1, 10.00), IGF1R(1, 10.00…
HIF_1_SIGNALING_PATHWAY	HIF-1 signaling pathway(hsa04066)	KEGG	10	31	7.108e-24	1.235e-23	VHL(8, 80.00), CREBBP(3, 30.00), PLCG1(2, 20.00), MTOR(2, 20.00), EP300(2, 20.00), ERBB2(1, 10.00), LTBR(1, 10.00), IGF1R(1, 10.00), TEK(1, 10.00), CDKN1B(1, 10.00), CDKN1A(1, 10.00), PIK3CD(1, 10.00), CAMK2B(1, 10.00), PDK1(1, 10.00), MAPK3(1, 10.00), NOS3(1, 10.00), IFNGR1(1, 10.00), ENO1(1, 10.00), FLT1(1, 10.00)
VASCULAR_SMOOTH_MUSCLE_CONTRACTION	Vascular smooth muscle contraction(hsa04270)	KEGG	6	30	1.575e-23	5.686e-22	ADCY9(3, 30.00), ARHGEF1(2, 20.00), CALML6(2, 20.00), ACTA2(1, 10.00), PRKCH(1, 10.00), NPR1(1, 10.00), MYLK(1, 10.00), ADORA2B(1, 10.00), CACNA1F(1, 10.00), MAPK3(1, 10.00), KCNU1(1, 10.00), PPP1R12B(1, 10.00), CACNA1S(1, 10.00), PPP1R14A(1, 10.00), PLCB1(1, 10.00), NPR2(1, 10.00), CALCRL(1, 10.00), PRKCE(1, 10.00), MYLK2(1, 10.00), PLA2G2C(1, 10.00), ADCY4(1, 10.00), GNAQ(1, 10.00), ADCY3(1, 10…
CYTOKINE_CYTOKINE_RECEPTOR_INTERACTION	Cytokine-cytokine receptor interaction(hsa04060)	KEGG	6	33	2.045e-23	2.647e-23	IFNL3(2, 20.00), TNFRSF21(2, 20.00), CSF3R(2, 20.00), CD40LG(1, 10.00), TNFRSF11B(1, 10.00), TNFSF14(1, 10.00), NODAL(1, 10.00), IL6ST(1, 10.00), CCR1(1, 10.00), CCR2(1, 10.00), IFNGR1(1, 10.00), LTBR(1, 10.00), IFNL1(1, 10.00), PRLR(1, 10.00), GDF2(1, 10.00), IL12RB2(1, 10.00), CSF1R(1, 10.00), IL34(1, 10.00), PPBP(1, 10.00), TNFRSF8(1, 10.00), BMP5(1, 10.00), TNF(1, 10.00), CXCL3(1, 10.00), TNF…
HIPPO_SIGNALING_PATHWAY	Hippo signaling pathway(hsa04390)	KEGG	6	30	2.877e-23	5.027e-23	DVL3(2, 20.00), TCF7L1(2, 20.00), TCF7L2(2, 20.00), WNT3A(1, 10.00), SMAD2(1, 10.00), LATS2(1, 10.00), TEAD2(1, 10.00), PATJ(1, 10.00), DVL2(1, 10.00), FZD4(1, 10.00), FZD6(1, 10.00), WNT8A(1, 10.00), GLI2(1, 10.00), NF2(1, 10.00), CDH1(1, 10.00), CRB1(1, 10.00), STK3(1, 10.00), AFP(1, 10.00), BMP5(1, 10.00), PARD3(1, 10.00), LLGL2(1, 10.00), AXIN1(1, 10.00), CCND1(1, 10.00), BTRC(1, 10.00), SCRI…
ALCOHOLISM	Alcoholism(hsa05034)	KEGG	6	28	3.1e-23	3.178e-23	HDAC5(2, 20.00), CALML6(2, 20.00), GRIN2B(2, 20.00), ATF6B(1, 10.00), HDAC4(1, 10.00), GNAO1(1, 10.00), H2AFY2(1, 10.00), GNAI3(1, 10.00), GNAI1(1, 10.00), ADORA2B(1, 10.00), PPP1R1B(1, 10.00), NTRK2(1, 10.00), MAPK3(1, 10.00), GNB1(1, 10.00), GNB3(1, 10.00), ATF4(1, 10.00), HIST1H2BI(1, 10.00), DRD2(1, 10.00), CREB3L3(1, 10.00), CAMKK1(1, 10.00), GRIN2A(1, 10.00), NPY(1, 10.00), HDAC10(1, 10.00)…
ALZHEIMER_DISEASE	Alzheimer disease(hsa05010)	KEGG	5	29	3.31e-23	3.448e-23	LRP1(3, 30.00), CALML6(2, 20.00), GRIN2B(2, 20.00), NDUFS2(2, 20.00), NOS1(1, 10.00), APH1B(1, 10.00), APH1A(1, 10.00), APOE(1, 10.00), NDUFC2-KCTD14(1, 10.00), RYR3(1, 10.00), CACNA1F(1, 10.00), MAPK3(1, 10.00), CAPN1(1, 10.00), NAE1(1, 10.00), CACNA1S(1, 10.00), PLCB1(1, 10.00), NDUFV2(1, 10.00), TNF(1, 10.00), GNAQ(1, 10.00), CASP3(1, 10.00), APP(1, 10.00), ATP5F1C(1, 10.00), GRIN2A(1, 10.00),…
INFLUENZA_A	Influenza A(hsa05164)	KEGG	8	31	1.521e-22	2.857e-22	CREBBP(3, 30.00), TYK2(2, 20.00), NLRP3(2, 20.00), EP300(2, 20.00), HSPA2(1, 10.00), IFIH1(1, 10.00), PRSS1(1, 10.00), PRSS3(1, 10.00), IFNGR1(1, 10.00), CPSF4(1, 10.00), DDX58(1, 10.00), ADAR(1, 10.00), PIK3CD(1, 10.00), OAS1(1, 10.00), MAPK3(1, 10.00), OAS2(1, 10.00), ICAM1(1, 10.00), PML(1, 10.00), HLA-DPB1(1, 10.00), PABPN1(1, 10.00), TRIM25(1, 10.00), TNF(1, 10.00), IRF3(1, 10.00), IRF9(1, 1…
PANCREATIC_SECRETION	Pancreatic secretion(hsa04972)	KEGG	7	28	1.567e-22	4.589e-22	ADCY9(3, 30.00), PNLIP(2, 20.00), ATP1A2(2, 20.00), RYR2(1, 10.00), CTRL(1, 10.00), PRSS1(1, 10.00), PRSS3(1, 10.00), TRPC1(1, 10.00), CLCA4(1, 10.00), PNLIPRP1(1, 10.00), RAB8A(1, 10.00), CEL(1, 10.00), PLCB1(1, 10.00), CELA3B(1, 10.00), CELA3A(1, 10.00), PLA2G2C(1, 10.00), RAB3D(1, 10.00), ATP2B1(1, 10.00), ATP2B2(1, 10.00), ATP2B4(1, 10.00), ADCY4(1, 10.00), GNAQ(1, 10.00), ADCY3(1, 10.00), CF…
TH1_AND_TH2_CELL_DIFFERENTIATION	Th1 and Th2 cell differentiation(hsa04658)	KEGG	9	26	2.008e-22	2.176e-21	MAML2(2, 20.00), NOTCH2(2, 20.00), PLCG1(2, 20.00), MAF(2, 20.00), TYK2(2, 20.00), STAT6(1, 10.00), RBPJL(1, 10.00), HLA-DPB1(1, 10.00), MAML1(1, 10.00), IL12RB2(1, 10.00), JAG2(1, 10.00), CHUK(1, 10.00), NOTCH3(1, 10.00), MAPK3(1, 10.00), NFATC3(1, 10.00), IFNGR1(1, 10.00), STAT5B(1, 10.00), JAG1(1, 10.00), STAT5A(1, 10.00), RUNX3(1, 10.00), CD3G(1, 10.00)
INSULIN_SIGNALING_PATHWAY	Insulin signaling pathway(hsa04910)	KEGG	7	29	3.409e-22	6.556e-22	FASN(2, 20.00), MTOR(2, 20.00), IRS4(2, 20.00), CALML6(2, 20.00), IRS2(2, 20.00), PCK2(1, 10.00), PCK1(1, 10.00), CRKL(1, 10.00), PRKAG3(1, 10.00), PRKAA2(1, 10.00), IRS1(1, 10.00), FOXO1(1, 10.00), PRKAB2(1, 10.00), TSC1(1, 10.00), RPTOR(1, 10.00), INPPL1(1, 10.00), PIK3CD(1, 10.00), MAPK3(1, 10.00), ACACA(1, 10.00), ACACB(1, 10.00), PRKCZ(1, 10.00), TRIP10(1, 10.00), SREBF1(1, 10.00), FLOT1(1, …
NOTCH_SIGNALING_PATHWAY	Notch signaling pathway(hsa04330)	KEGG	8	23	4.41e-22	1.147e-21	CREBBP(3, 30.00), MAML2(2, 20.00), NOTCH2(2, 20.00), DVL3(2, 20.00), EP300(2, 20.00), DTX3L(1, 10.00), DTX4(1, 10.00), APH1A(1, 10.00), CIR1(1, 10.00), MAML1(1, 10.00), NOTCH4(1, 10.00), APH1B(1, 10.00), NOTCH3(1, 10.00), DVL2(1, 10.00), RBPJL(1, 10.00), JAG2(1, 10.00), JAG1(1, 10.00)
PROTEIN_PROCESSING_IN_ENDOPLASMIC_RETICULUM	Protein processing in endoplasmic reticulum(hsa04141)	KEGG	9	31	9.18e-22	3.776e-21	HSP90AA1(2, 20.00), DNAJC5(2, 20.00), RPN1(1, 10.00), GANAB(1, 10.00), HSPA2(1, 10.00), UBE2D4(1, 10.00), CRYAA(1, 10.00), PRKCSH(1, 10.00), NPLOC4(1, 10.00), CANX(1, 10.00), SEC23B(1, 10.00), DNAJB2(1, 10.00), CAPN1(1, 10.00), RRBP1(1, 10.00), SEL1L(1, 10.00), DNAJC5B(1, 10.00), HSPA4L(1, 10.00), VCP(1, 10.00), EDEM2(1, 10.00), EDEM3(1, 10.00), SEC24C(1, 10.00), SEC24B(1, 10.00), STT3B(1, 10.00)…
ABC_TRANSPORTERS	ABC transporters(hsa02010)	KEGG	7	25	1.021e-21	1.021e-21	ABCA12(2, 20.00), ABCA13(2, 20.00), ABCC8(2, 20.00), ABCC9(2, 20.00), ABCC2(2, 20.00), ABCB9(2, 20.00), ABCC10(2, 20.00), ABCA10(1, 10.00), ABCG5(1, 10.00), ABCG2(1, 10.00), ABCC1(1, 10.00), ABCA7(1, 10.00), ABCB5(1, 10.00), ABCC5(1, 10.00), ABCC4(1, 10.00), ABCB8(1, 10.00), CFTR(1, 10.00), ABCC11(1, 10.00)
GLUTAMATERGIC_SYNAPSE	Glutamatergic synapse(hsa04724)	KEGG	7	33	1.253e-21	1.939e-21	ADCY9(3, 30.00), GRK2(2, 20.00), SHANK1(2, 20.00), GRIK2(2, 20.00), GRIN2B(2, 20.00), GRIA2(1, 10.00), GNAO1(1, 10.00), TRPC1(1, 10.00), GNAI3(1, 10.00), GNAI1(1, 10.00), MAPK3(1, 10.00), DLGAP1(1, 10.00), GRM5(1, 10.00), GRM7(1, 10.00), GRM1(1, 10.00), PLCB1(1, 10.00), GNB1(1, 10.00), GNB3(1, 10.00), SHANK3(1, 10.00), ADCY4(1, 10.00), GNAQ(1, 10.00), PLD2(1, 10.00), ADCY3(1, 10.00), GRIK3(1, 10.…
MTOR_SIGNALING_PATHWAY	mTOR signaling pathway(hsa04150)	KEGG	7	30	1.3e-21	3.018e-21	DVL3(2, 20.00), MTOR(2, 20.00), WNT3A(1, 10.00), SESN2(1, 10.00), FLCN(1, 10.00), STK11(1, 10.00), PRKAA2(1, 10.00), TSC1(1, 10.00), RPTOR(1, 10.00), FNIP2(1, 10.00), FZD4(1, 10.00), FZD6(1, 10.00), WNT8A(1, 10.00), PIK3CD(1, 10.00), WDR24(1, 10.00), DVL2(1, 10.00), MAPK3(1, 10.00), CLIP1(1, 10.00), RRAGD(1, 10.00), IGF1R(1, 10.00), ULK1(1, 10.00), DDIT4(1, 10.00), CHUK(1, 10.00), TNF(1, 10.00), …
GLUCAGON_SIGNALING_PATHWAY	Glucagon signaling pathway(hsa04922)	KEGG	4	25	1.785e-21	2.749e-21	CREBBP(3, 30.00), CALML6(2, 20.00), EP300(2, 20.00), PCK2(1, 10.00), PLCB1(1, 10.00), CPT1C(1, 10.00), PCK1(1, 10.00), PRKAB2(1, 10.00), GNAQ(1, 10.00), ACACB(1, 10.00), ACACA(1, 10.00), PRKAG3(1, 10.00), PRKAA2(1, 10.00), CAMK2B(1, 10.00), CREB3L3(1, 10.00), FOXO1(1, 10.00), LDHC(1, 10.00), CPT1A(1, 10.00), SIRT1(1, 10.00), ATF4(1, 10.00), PKM(1, 10.00)
CHOLINERGIC_SYNAPSE	Cholinergic synapse(hsa04725)	KEGG	5	25	2.703e-21	3.328e-21	ADCY9(3, 30.00), GNAO1(1, 10.00), GNAI3(1, 10.00), GNAI1(1, 10.00), CACNA1B(1, 10.00), PIK3CD(1, 10.00), CACNA1F(1, 10.00), MAPK3(1, 10.00), PIK3R5(1, 10.00), CACNA1S(1, 10.00), PLCB1(1, 10.00), CHRM4(1, 10.00), GNB1(1, 10.00), GNB3(1, 10.00), CHRNA4(1, 10.00), CAMK2B(1, 10.00), ACHE(1, 10.00), ADCY4(1, 10.00), GNAQ(1, 10.00), ADCY3(1, 10.00), CREB3L3(1, 10.00), ATF4(1, 10.00), GNG8(1, 10.00)
INSULIN_SECRETION	Insulin secretion(hsa04911)	KEGG	6	25	3.058e-21	5.847e-21	PCLO(3, 30.00), ADCY9(3, 30.00), ABCC8(2, 20.00), ATP1A2(2, 20.00), ADCY4(1, 10.00), PLCB1(1, 10.00), GNAQ(1, 10.00), ADCY3(1, 10.00), RYR2(1, 10.00), CAMK2B(1, 10.00), CACNA1F(1, 10.00), CREB3L3(1, 10.00), KCNU1(1, 10.00), KCNN1(1, 10.00), GLP1R(1, 10.00), ATF4(1, 10.00), ATF6B(1, 10.00), CACNA1S(1, 10.00), KCNN2(1, 10.00)
ADIPOCYTOKINE_SIGNALING_PATHWAY	Adipocytokine signaling pathway(hsa04920)	KEGG	9	24	6.85e-21	6.914e-21	RXRG(2, 20.00), IRS4(2, 20.00), IRS2(2, 20.00), MTOR(2, 20.00), PCK2(1, 10.00), CPT1A(1, 10.00), CPT1C(1, 10.00), PRKAB2(1, 10.00), ACACB(1, 10.00), ACSL1(1, 10.00), PRKAG3(1, 10.00), STK11(1, 10.00), PRKAA2(1, 10.00), CHUK(1, 10.00), PCK1(1, 10.00), TNF(1, 10.00), TRADD(1, 10.00), RXRA(1, 10.00), NPY(1, 10.00), IRS1(1, 10.00)
SALIVARY_SECRETION	Salivary secretion(hsa04970)	KEGG	5	25	8.571e-21	5.064e-20	MUC5B(4, 40.00), ADCY9(3, 30.00), CALML6(2, 20.00), ADRB3(2, 20.00), ATP1A2(2, 20.00), ADCY4(1, 10.00), PLCB1(1, 10.00), GNAQ(1, 10.00), NOS1(1, 10.00), RYR3(1, 10.00), ADCY3(1, 10.00), MUC7(1, 10.00), ATP2B1(1, 10.00), PRB2(1, 10.00), ATP2B2(1, 10.00), PRH2(1, 10.00), ATP2B4(1, 10.00)
ENDOCRINE_RESISTANCE	Endocrine resistance(hsa01522)	KEGG	8	26	8.58e-21	1.172e-20	ADCY9(3, 30.00), MTOR(2, 20.00), NOTCH2(2, 20.00), CDKN1B(1, 10.00), CDKN1A(1, 10.00), CARM1(1, 10.00), NCOA3(1, 10.00), PIK3CD(1, 10.00), MAPK3(1, 10.00), JAG2(1, 10.00), JAG1(1, 10.00), ERBB2(1, 10.00), IGF1R(1, 10.00), SP1(1, 10.00), TP53(1, 10.00), ADCY4(1, 10.00), ESR2(1, 10.00), ADCY3(1, 10.00), CCND1(1, 10.00), NOTCH3(1, 10.00), NOTCH4(1, 10.00), MMP9(1, 10.00)
MRNA_SURVEILLANCE_PATHWAY	mRNA surveillance pathway(hsa03015)	KEGG	7	25	1.008e-20	2.323e-20	SMG1(2, 20.00), CLP1(2, 20.00), UPF1(2, 20.00), WDR33(2, 20.00), PCF11(1, 10.00), SMG7(1, 10.00), PPP2R3A(1, 10.00), SRRM1(1, 10.00), UPF3B(1, 10.00), PAPOLB(1, 10.00), MSI1(1, 10.00), ACIN1(1, 10.00), CSTF1(1, 10.00), PABPN1(1, 10.00), CASC3(1, 10.00), UPF3A(1, 10.00), SMG6(1, 10.00), PABPC4L(1, 10.00), PPP2R5D(1, 10.00), CPSF4(1, 10.00), PPP2R5B(1, 10.00)
SEROTONERGIC_SYNAPSE	Serotonergic synapse(hsa04726)	KEGG	5	25	1.423e-20	8.892e-20	CYP2C19(2, 20.00), PTGS1(1, 10.00), GNAO1(1, 10.00), TRPC1(1, 10.00), GNAI3(1, 10.00), GNAI1(1, 10.00), CACNA1B(1, 10.00), CACNA1F(1, 10.00), MAPK3(1, 10.00), CACNA1S(1, 10.00), CYP2C18(1, 10.00), PLCB1(1, 10.00), GNB1(1, 10.00), GNB3(1, 10.00), KCNN2(1, 10.00), CYP4X1(1, 10.00), GNAQ(1, 10.00), CASP3(1, 10.00), APP(1, 10.00), HTR3E(1, 10.00), HTR3C(1, 10.00), HTR3A(1, 10.00), SLC18A1(1, 10.00), …
TNF_SIGNALING_PATHWAY	TNF signaling pathway(hsa04668)	KEGG	6	23	1.597e-20	2.257e-19	MMP14(1, 10.00), BIRC3(1, 10.00), RIPK3(1, 10.00), CEBPB(1, 10.00), CFLAR(1, 10.00), PIK3CD(1, 10.00), MAP3K7(1, 10.00), TRADD(1, 10.00), MAPK3(1, 10.00), ICAM1(1, 10.00), JAG1(1, 10.00), DAB2IP(1, 10.00), CHUK(1, 10.00), TNF(1, 10.00), VCAM1(1, 10.00), ATF4(1, 10.00), CXCL3(1, 10.00), RPS6KA4(1, 10.00), CASP3(1, 10.00), CREB3L3(1, 10.00), MMP9(1, 10.00), DNM1L(1, 10.00), ATF6B(1, 10.00)
FLUID_SHEAR_STRESS_AND_ATHEROSCLEROSIS	Fluid shear stress and atherosclerosis(hsa05418)	KEGG	5	24	1.734e-20	2.539e-20	CALML6(2, 20.00), HSP90AA1(2, 20.00), PRKAA2(1, 10.00), GSTA3(1, 10.00), CAV1(1, 10.00), ITGA2B(1, 10.00), PIK3CD(1, 10.00), MAP3K7(1, 10.00), ICAM1(1, 10.00), TRPV4(1, 10.00), NOS3(1, 10.00), CHUK(1, 10.00), PRKCZ(1, 10.00), VCAM1(1, 10.00), TP53(1, 10.00), GSTT2(1, 10.00), GSTM3(1, 10.00), GSTM4(1, 10.00), ITGAV(1, 10.00), TNF(1, 10.00), PIAS4(1, 10.00), MMP9(1, 10.00)
SIGNALING_PATHWAYS_REGULATING_PLURIPOTENCY_OF_STEM_CELLS	Signaling pathways regulating pluripotency of stem cells(hsa04550)	KEGG	6	26	1.781e-20	1.157e-19	DVL3(2, 20.00), HNF1A(2, 20.00), WNT3A(1, 10.00), ZFHX3(1, 10.00), NODAL(1, 10.00), SMAD2(1, 10.00), IL6ST(1, 10.00), FZD4(1, 10.00), AXIN1(1, 10.00), OTX1(1, 10.00), MEIS1(1, 10.00), PIK3CD(1, 10.00), DVL2(1, 10.00), WNT8A(1, 10.00), MAPK3(1, 10.00), IGF1R(1, 10.00), PAX6(1, 10.00), SKIL(1, 10.00), FGFR4(1, 10.00), FGFR3(1, 10.00), FGFR1(1, 10.00), FZD6(1, 10.00), SETDB1(1, 10.00), WNT11(1, 10.0…
PEROXISOME	Peroxisome(hsa04146)	KEGG	7	22	1.832e-20	5.78e-20	PEX5(2, 20.00), PEX6(2, 20.00), PAOX(2, 20.00), PEX5L(2, 20.00), EPHX2(1, 10.00), ACSL1(1, 10.00), PEX26(1, 10.00), DHRS4(1, 10.00), DAO(1, 10.00), AGXT(1, 10.00), PEX14(1, 10.00), AMACR(1, 10.00), ACOX3(1, 10.00), SLC25A17(1, 10.00), PEX10(1, 10.00), HAO2(1, 10.00), HSD17B4(1, 10.00), CROT(1, 10.00)
OOCYTE_MEIOSIS	Oocyte meiosis(hsa04114)	KEGG	5	26	1.92e-20	5.201e-20	ADCY9(3, 30.00), CALML6(2, 20.00), FBXO5(2, 20.00), SPDYE4(2, 20.00), ADCY4(1, 10.00), IGF1R(1, 10.00), SMC1B(1, 10.00), ADCY3(1, 10.00), SPDYA(1, 10.00), STAG3(1, 10.00), BTRC(1, 10.00), CPEB1(1, 10.00), SPDYE3(1, 10.00), MAPK3(1, 10.00), AR(1, 10.00), PGR(1, 10.00), SLK(1, 10.00), PPP2R5D(1, 10.00), CPEB2(1, 10.00), CAMK2B(1, 10.00), PPP2R5B(1, 10.00)
FC_GAMMA_R_MEDIATED_PHAGOCYTOSIS	Fc gamma R-mediated phagocytosis(hsa04666)	KEGG	4	22	3.489e-20	5.063e-20	PIP5K1C(2, 20.00), LIMK2(2, 20.00), LIMK1(2, 20.00), PLCG1(2, 20.00), MYO10(2, 20.00), PLPP2(1, 10.00), CRKL(1, 10.00), PRKCE(1, 10.00), VAV3(1, 10.00), PIK3CD(1, 10.00), FCGR2A(1, 10.00), MAPK3(1, 10.00), CFL1(1, 10.00), INPPL1(1, 10.00), DOCK2(1, 10.00), DNM2(1, 10.00), PLD2(1, 10.00)
RETROGRADE_ENDOCANNABINOID_SIGNALING	Retrograde endocannabinoid signaling(hsa04723)	KEGG	6	27	3.657e-20	1.857e-19	ADCY9(3, 30.00), NDUFS2(2, 20.00), GRIA2(1, 10.00), GNAO1(1, 10.00), SLC32A1(1, 10.00), GABRA1(1, 10.00), GNAI3(1, 10.00), GNAI1(1, 10.00), NDUFV2(1, 10.00), NDUFC2-KCTD14(1, 10.00), CACNA1B(1, 10.00), CACNA1F(1, 10.00), MAPK3(1, 10.00), GRM5(1, 10.00), CACNA1S(1, 10.00), GRM1(1, 10.00), PLCB1(1, 10.00), GNB1(1, 10.00), GNB3(1, 10.00), ADCY4(1, 10.00), GNAQ(1, 10.00), ADCY3(1, 10.00), GABRQ(1, 10…
AUTOPHAGY_ANIMAL	Autophagy - animal(hsa04140)	KEGG	9	29	4.418e-20	4.901e-20	MTOR(2, 20.00), IRS4(2, 20.00), IRS2(2, 20.00), VMP1(1, 10.00), STK11(1, 10.00), PRKAA2(1, 10.00), MTMR14(1, 10.00), TSC1(1, 10.00), RPTOR(1, 10.00), MAPK3(1, 10.00), PIK3CD(1, 10.00), MAP3K7(1, 10.00), GABARAP(1, 10.00), CFLAR(1, 10.00), ATG7(1, 10.00), DAPK1(1, 10.00), RRAGD(1, 10.00), IGF1R(1, 10.00), ULK1(1, 10.00), DDIT4(1, 10.00), AMBRA1(1, 10.00), CTSD(1, 10.00), ATG4D(1, 10.00), ATG2A(1, …
MORPHINE_ADDICTION	Morphine addiction(hsa05032)	KEGG	5	23	4.829e-20	1.105e-19	ADCY9(3, 30.00), GRK2(2, 20.00), ADCY4(1, 10.00), GNB1(1, 10.00), ADCY3(1, 10.00), GRK6(1, 10.00), GNAO1(1, 10.00), GRK4(1, 10.00), GABRQ(1, 10.00), GNB3(1, 10.00), GNAI3(1, 10.00), PDE7B(1, 10.00), CACNA1B(1, 10.00), GABBR1(1, 10.00), PDE4A(1, 10.00), PDE4B(1, 10.00), GNAI1(1, 10.00), GABRA1(1, 10.00), SLC32A1(1, 10.00), GNG8(1, 10.00)
PHOSPHOLIPASE_D_SIGNALING_PATHWAY	Phospholipase D signaling pathway(hsa04072)	KEGG	7	28	4.937e-20	1.654e-19	ADCY9(3, 30.00), PLCG1(2, 20.00), MTOR(2, 20.00), PIP5K1C(2, 20.00), LPAR5(2, 20.00), PDGFRB(1, 10.00), GAB1(1, 10.00), DNM2(1, 10.00), TSC1(1, 10.00), PIK3CD(1, 10.00), MAPK3(1, 10.00), PIK3R5(1, 10.00), GRM5(1, 10.00), GRM7(1, 10.00), GRM1(1, 10.00), DGKD(1, 10.00), PLCB1(1, 10.00), PLPP2(1, 10.00), ADCY4(1, 10.00), PLD2(1, 10.00), ADCY3(1, 10.00), AGTR1(1, 10.00)
PROGESTERONE_MEDIATED_OOCYTE_MATURATION	Progesterone-mediated oocyte maturation(hsa04914)	KEGG	5	24	4.976e-20	1.88e-19	ADCY9(3, 30.00), MAD1L1(2, 20.00), SPDYE4(2, 20.00), HSP90AA1(2, 20.00), CCNB3(1, 10.00), ADCY4(1, 10.00), IGF1R(1, 10.00), ADCY3(1, 10.00), CDC25B(1, 10.00), CCNA1(1, 10.00), PIK3CD(1, 10.00), SPDYA(1, 10.00), CPEB2(1, 10.00), MAPK3(1, 10.00), PGR(1, 10.00), SPDYE3(1, 10.00), CPEB1(1, 10.00), GNAI3(1, 10.00), GNAI1(1, 10.00)
NECROPTOSIS	Necroptosis(hsa04217)	KEGG	7	25	7.487e-20	1.776e-19	TYK2(2, 20.00), NLRP3(2, 20.00), HSP90AA1(2, 20.00), H2AFY2(1, 10.00), GLUD2(1, 10.00), RIPK3(1, 10.00), IFNGR1(1, 10.00), STAT6(1, 10.00), TRADD(1, 10.00), CFLAR(1, 10.00), CAPN1(1, 10.00), BIRC3(1, 10.00), CAMK2B(1, 10.00), TNF(1, 10.00), CHMP1B(1, 10.00), IRF9(1, 10.00), IFNA6(1, 10.00), STAT5B(1, 10.00), STAT5A(1, 10.00), IFNA21(1, 10.00), DNM1L(1, 10.00), PPIA(1, 10.00)
TOXOPLASMOSIS	Toxoplasmosis(hsa05145)	KEGG	7	25	1.055e-19	1.633e-18	TYK2(2, 20.00), LAMA2(2, 20.00), LAMA5(2, 20.00), HSPA2(1, 10.00), CD40LG(1, 10.00), LAMA1(1, 10.00), GNAO1(1, 10.00), BIRC3(1, 10.00), IFNGR1(1, 10.00), LAMB2(1, 10.00), GNAI3(1, 10.00), GNAI1(1, 10.00), MAP3K7(1, 10.00), LAMB4(1, 10.00), MAPK3(1, 10.00), PIK3R5(1, 10.00), HLA-DPB1(1, 10.00), LAMA4(1, 10.00), CHUK(1, 10.00), TNF(1, 10.00), CASP3(1, 10.00), CCR5(1, 10.00)
GABAERGIC_SYNAPSE	GABAergic synapse(hsa04727)	KEGG	7	25	1.222e-19	1.83e-19	ADCY9(3, 30.00), GPHN(2, 20.00), GNAO1(1, 10.00), SLC32A1(1, 10.00), GABBR1(1, 10.00), GABRA1(1, 10.00), GNAI3(1, 10.00), GNAI1(1, 10.00), CACNA1B(1, 10.00), CACNA1F(1, 10.00), GABARAP(1, 10.00), SLC12A5(1, 10.00), TRAK2(1, 10.00), CACNA1S(1, 10.00), SLC38A5(1, 10.00), GNB1(1, 10.00), GNB3(1, 10.00), ADCY4(1, 10.00), HAP1(1, 10.00), ADCY3(1, 10.00), GABRQ(1, 10.00), GNG8(1, 10.00)
LONGEVITY_REGULATING_PATHWAY_MULTIPLE_SPECIES	Longevity regulating pathway - multiple species(hsa04213)	KEGG	7	21	2.124e-19	4.342e-19	ADCY9(3, 30.00), IRS4(2, 20.00), IRS2(2, 20.00), MTOR(2, 20.00), ADCY4(1, 10.00), HSPA2(1, 10.00), IGF1R(1, 10.00), PRKAB2(1, 10.00), ADCY3(1, 10.00), PRKAG3(1, 10.00), PIK3CD(1, 10.00), PRKAA2(1, 10.00), FOXO1(1, 10.00), RPTOR(1, 10.00), SIRT1(1, 10.00), IRS1(1, 10.00)
NF_KAPPA_B_SIGNALING_PATHWAY	NF-kappa B signaling pathway(hsa04064)	KEGG	6	22	2.467e-19	6.028e-19	PLCG1(2, 20.00), LTBR(1, 10.00), UBE2I(1, 10.00), DDX58(1, 10.00), CD40LG(1, 10.00), ICAM1(1, 10.00), TNFSF14(1, 10.00), TRIM25(1, 10.00), CARD11(1, 10.00), ATM(1, 10.00), BIRC3(1, 10.00), MAP3K7(1, 10.00), TRADD(1, 10.00), CHUK(1, 10.00), CFLAR(1, 10.00), TNF(1, 10.00), VCAM1(1, 10.00), PIAS4(1, 10.00), NFKB2(1, 10.00), CSNK2A2(1, 10.00), CSNK2A1(1, 10.00)
BASAL_CELL_CARCINOMA	Basal cell carcinoma(hsa05217)	KEGG	6	20	3.496e-19	3.932e-19	TCF7L1(2, 20.00), TCF7L2(2, 20.00), DVL3(2, 20.00), PTCH1(2, 20.00), WNT3A(1, 10.00), DVL2(1, 10.00), TP53(1, 10.00), AXIN1(1, 10.00), FZD6(1, 10.00), WNT8A(1, 10.00), CDKN1A(1, 10.00), GLI2(1, 10.00), GLI1(1, 10.00), SUFU(1, 10.00), FZD4(1, 10.00), WNT11(1, 10.00)
SMALL_CELL_LUNG_CANCER	Small cell lung cancer(hsa05222)	KEGG	8	26	4.101e-19	2.72e-18	LAMA2(2, 20.00), LAMA5(2, 20.00), RXRG(2, 20.00), COL4A2(2, 20.00), CDKN1B(1, 10.00), CDKN1A(1, 10.00), BIRC3(1, 10.00), LAMB2(1, 10.00), LAMB4(1, 10.00), ITGA2B(1, 10.00), PIK3CD(1, 10.00), LAMA1(1, 10.00), LAMA4(1, 10.00), CHUK(1, 10.00), RXRA(1, 10.00), COL4A5(1, 10.00), COL4A3(1, 10.00), COL4A1(1, 10.00), TP53(1, 10.00), CASP3(1, 10.00), CCND1(1, 10.00), ITGAV(1, 10.00)
IL_17_SIGNALING_PATHWAY	IL-17 signaling pathway(hsa04657)	KEGG	5	21	4.195e-19	7.747e-19	MUC5B(4, 40.00), MAPK4(2, 20.00), HSP90AA1(2, 20.00), CEBPB(1, 10.00), CXCL3(1, 10.00), CASP3(1, 10.00), MMP9(1, 10.00), MAP3K7(1, 10.00), TRADD(1, 10.00), CHUK(1, 10.00), MAPK3(1, 10.00), TNF(1, 10.00), IL17RE(1, 10.00), IL17RB(1, 10.00), IL17RA(1, 10.00), MMP1(1, 10.00)
HEPATITIS_C	Hepatitis C(hsa05160)	KEGG	8	24	6.742e-19	1.153e-18	CLDN16(2, 20.00), TYK2(2, 20.00), CLDN10(1, 10.00), CLDN17(1, 10.00), CLDN15(1, 10.00), CDKN1A(1, 10.00), DDX58(1, 10.00), PIK3CD(1, 10.00), TRADD(1, 10.00), OAS1(1, 10.00), MAPK3(1, 10.00), OAS2(1, 10.00), CLDN6(1, 10.00), CHUK(1, 10.00), RXRA(1, 10.00), TNF(1, 10.00), OCLN(1, 10.00), IRF3(1, 10.00), TP53(1, 10.00), IRF9(1, 10.00), IFNA6(1, 10.00), IFNA21(1, 10.00)
TH17_CELL_DIFFERENTIATION	Th17 cell differentiation(hsa04659)	KEGG	8	23	6.854e-19	7.185e-18	RXRG(2, 20.00), PLCG1(2, 20.00), MTOR(2, 20.00), HSP90AA1(2, 20.00), TYK2(2, 20.00), RARA(1, 10.00), STAT6(1, 10.00), NFATC3(1, 10.00), HLA-DPB1(1, 10.00), CHUK(1, 10.00), SMAD2(1, 10.00), IL6ST(1, 10.00), MAPK3(1, 10.00), IFNGR1(1, 10.00), RXRA(1, 10.00), STAT5B(1, 10.00), STAT5A(1, 10.00), CD3G(1, 10.00)
NON_ALCOHOLIC_FATTY_LIVER_DISEASE_NAFLD	Non-alcoholic fatty liver disease (NAFLD)(hsa04932)	KEGG	5	22	8.652e-19	2.197e-18	MLXIP(3, 30.00), IRS2(2, 20.00), NDUFS2(2, 20.00), NDUFV2(1, 10.00), PRKAB2(1, 10.00), CASP3(1, 10.00), MAP3K11(1, 10.00), NDUFC2-KCTD14(1, 10.00), PRKAG3(1, 10.00), PIK3CD(1, 10.00), PRKAA2(1, 10.00), IRS1(1, 10.00), SREBF1(1, 10.00), RXRA(1, 10.00), SDHA(1, 10.00), ATF4(1, 10.00), BCL2L11(1, 10.00), TNF(1, 10.00)
DOPAMINERGIC_SYNAPSE	Dopaminergic synapse(hsa04728)	KEGG	5	26	9.357e-19	1.236e-18	CALML6(2, 20.00), GRIN2B(2, 20.00), CLOCK(1, 10.00), GRIA2(1, 10.00), GNAO1(1, 10.00), PPP2R3A(1, 10.00), GNAI3(1, 10.00), GNAI1(1, 10.00), PPP1R1B(1, 10.00), CACNA1B(1, 10.00), PLCB1(1, 10.00), GNB1(1, 10.00), GNB3(1, 10.00), CAMK2B(1, 10.00), ATF6B(1, 10.00), GNAQ(1, 10.00), DRD2(1, 10.00), CREB3L3(1, 10.00), GRIN2A(1, 10.00), PPP2R5B(1, 10.00), PPP2R5D(1, 10.00), ATF4(1, 10.00), SLC18A1(1, 10.…
BILE_SECRETION	Bile secretion(hsa04976)	KEGG	6	22	1.06e-18	1.208e-18	ADCY9(3, 30.00), ATP1A2(2, 20.00), ABCC2(2, 20.00), ADCY4(1, 10.00), NCEH1(1, 10.00), ABCG5(1, 10.00), ADCY3(1, 10.00), SLC5A1(1, 10.00), RXRA(1, 10.00), ABCC4(1, 10.00), SLCO1B3(1, 10.00), SLC22A7(1, 10.00), HMGCR(1, 10.00), NR1H4(1, 10.00), ABCG2(1, 10.00), SLC22A8(1, 10.00), CFTR(1, 10.00), KCNN2(1, 10.00)
RENAL_CELL_CARCINOMA	Renal cell carcinoma(hsa05211)	KEGG	10	22	1.414e-18	6.758e-18	VHL(8, 80.00), CREBBP(3, 30.00), EP300(2, 20.00), FLCN(1, 10.00), CRKL(1, 10.00), MAPK3(1, 10.00), CDKN1A(1, 10.00), PIK3CD(1, 10.00), GAB1(1, 10.00), PAK5(1, 10.00), PAK6(1, 10.00), MET(1, 10.00)
GASTRIC_ACID_SECRETION	Gastric acid secretion(hsa04971)	KEGG	5	22	1.481e-18	2.249e-18	ADCY9(3, 30.00), CALML6(2, 20.00), ATP1A2(2, 20.00), SLC26A7(2, 20.00), ADCY4(1, 10.00), PLCB1(1, 10.00), KCNJ1(1, 10.00), GNAI3(1, 10.00), ATP4A(1, 10.00), ADCY3(1, 10.00), MYLK2(1, 10.00), MYLK(1, 10.00), CAMK2B(1, 10.00), GNAQ(1, 10.00), GNAI1(1, 10.00), CFTR(1, 10.00), KCNJ16(1, 10.00)
CORTISOL_SYNTHESIS_AND_SECRETION	Cortisol synthesis and secretion(hsa04927)	KEGG	4	21	1.51e-18	1.933e-18	ADCY9(3, 30.00), CACNA1H(2, 20.00), PLCB1(1, 10.00), NCEH1(1, 10.00), GNAQ(1, 10.00), ADCY3(1, 10.00), ADCY4(1, 10.00), NR0B1(1, 10.00), CACNA1F(1, 10.00), CACNA1G(1, 10.00), CREB3L3(1, 10.00), HSD3B2(1, 10.00), SP1(1, 10.00), ATF4(1, 10.00), ATF6B(1, 10.00), CACNA1S(1, 10.00), AGTR1(1, 10.00), PBX1(1, 10.00)
MEASLES	Measles(hsa05162)	KEGG	9	25	2.027e-18	4.391e-18	TYK2(2, 20.00), HSPA2(1, 10.00), IFIH1(1, 10.00), CDKN1B(1, 10.00), IFNGR1(1, 10.00), DDX58(1, 10.00), ADAR(1, 10.00), PIK3CD(1, 10.00), MAP3K7(1, 10.00), OAS1(1, 10.00), OAS2(1, 10.00), CD28(1, 10.00), CHUK(1, 10.00), CSNK2A2(1, 10.00), CSNK2A1(1, 10.00), IRF3(1, 10.00), TP53(1, 10.00), CCND1(1, 10.00), IRF9(1, 10.00), IFNA6(1, 10.00), STAT5B(1, 10.00), STAT5A(1, 10.00), IFNA21(1, 10.00), CD3G(1…
INSULIN_RESISTANCE	Insulin resistance(hsa04931)	KEGG	6	24	2.963e-18	5.631e-18	MLXIP(3, 30.00), IRS2(2, 20.00), MTOR(2, 20.00), PCK2(1, 10.00), CPT1A(1, 10.00), NOS3(1, 10.00), PRKAB2(1, 10.00), ACACB(1, 10.00), PRKCE(1, 10.00), PRKAG3(1, 10.00), PIK3CD(1, 10.00), PRKAA2(1, 10.00), IRS1(1, 10.00), PCK1(1, 10.00), CREB3L3(1, 10.00), FOXO1(1, 10.00), PRKCZ(1, 10.00), MGEA5(1, 10.00), SREBF1(1, 10.00), TNF(1, 10.00)
TUBERCULOSIS	Tuberculosis(hsa05152)	KEGG	6	26	3.897e-18	7.037e-17	CREBBP(3, 30.00), CALML6(2, 20.00), C3(2, 20.00), EP300(2, 20.00), ITGAX(1, 10.00), HLA-DPB1(1, 10.00), CEBPB(1, 10.00), CASP3(1, 10.00), IFNA6(1, 10.00), PLA2R1(1, 10.00), CTSD(1, 10.00), CAMK2B(1, 10.00), TRADD(1, 10.00), FCGR2A(1, 10.00), MAPK3(1, 10.00), CARD9(1, 10.00), IFNA21(1, 10.00), TNF(1, 10.00), IFNGR1(1, 10.00), KSR1(1, 10.00), ATP6V0D1(1, 10.00)
MITOPHAGY_ANIMAL	Mitophagy - animal(hsa04137)	KEGG	4	17	6.98e-18	1.586e-17	USP8(2, 20.00), ULK1(1, 10.00), TP53(1, 10.00), BCL2L13(1, 10.00), BNIP3L(1, 10.00), SP1(1, 10.00), CALCOCO2(1, 10.00), GABARAP(1, 10.00), USP30(1, 10.00), OPTN(1, 10.00), CSNK2A2(1, 10.00), MITF(1, 10.00), ATF4(1, 10.00), AMBRA1(1, 10.00), CSNK2A1(1, 10.00), TBC1D15(1, 10.00)
ACUTE_MYELOID_LEUKEMIA	Acute myeloid leukemia(hsa05221)	KEGG	7	20	8.545e-18	8.572e-18	PER2(2, 20.00), TCF7L1(2, 20.00), TCF7L2(2, 20.00), MTOR(2, 20.00), RARA(1, 10.00), PIM1(1, 10.00), CCND1(1, 10.00), CSF1R(1, 10.00), CCNA1(1, 10.00), PIK3CD(1, 10.00), CHUK(1, 10.00), MAPK3(1, 10.00), STAT5A(1, 10.00), PML(1, 10.00), RUNX1T1(1, 10.00), STAT5B(1, 10.00)
PYRIMIDINE_METABOLISM	Pyrimidine metabolism(hsa00240)	KEGG	6	21	9.89e-18	4.286e-17	AK9(2, 20.00), POLR2A(2, 20.00), POLR2B(2, 20.00), CAD(2, 20.00), ENTPD6(1, 10.00), NME7(1, 10.00), POLA2(1, 10.00), NT5C3A(1, 10.00), ENPP3(1, 10.00), POLR1A(1, 10.00), POLE(1, 10.00), POLD3(1, 10.00), RRM2(1, 10.00), UPP1(1, 10.00), TYMS(1, 10.00), POLR2I(1, 10.00), POLD1(1, 10.00)
TYPE_II_DIABETES_MELLITUS	Type II diabetes mellitus(hsa04930)	KEGG	7	19	1.259e-17	2.408e-16	IRS4(2, 20.00), CACNA1E(2, 20.00), IRS2(2, 20.00), ABCC8(2, 20.00), MTOR(2, 20.00), PRKCE(1, 10.00), CACNA1B(1, 10.00), PIK3CD(1, 10.00), IRS1(1, 10.00), MAPK3(1, 10.00), PRKCZ(1, 10.00), CACNA1G(1, 10.00), TNF(1, 10.00), PKM(1, 10.00)
SPHINGOLIPID_SIGNALING_PATHWAY	Sphingolipid signaling pathway(hsa04071)	KEGG	6	22	4.667e-17	3.297e-16	ADORA3(1, 10.00), PPP2R3A(1, 10.00), GNAI3(1, 10.00), GNAI1(1, 10.00), ASAH1(1, 10.00), PIK3CD(1, 10.00), TRADD(1, 10.00), S1PR4(1, 10.00), MAPK3(1, 10.00), PLCB1(1, 10.00), NOS3(1, 10.00), CTSD(1, 10.00), PRKCE(1, 10.00), PRKCZ(1, 10.00), TP53(1, 10.00), GNAQ(1, 10.00), PLD2(1, 10.00), ROCK2(1, 10.00), TNF(1, 10.00), PPP2R5D(1, 10.00), ABCC1(1, 10.00), PPP2R5B(1, 10.00)
LEUKOCYTE_TRANSENDOTHELIAL_MIGRATION	Leukocyte transendothelial migration(hsa04670)	KEGG	7	22	5.618e-17	1.12e-16	CLDN16(2, 20.00), PLCG1(2, 20.00), CLDN10(1, 10.00), CLDN17(1, 10.00), CLDN15(1, 10.00), MYL10(1, 10.00), VAV3(1, 10.00), AFDN(1, 10.00), PIK3CD(1, 10.00), ROCK2(1, 10.00), CD99(1, 10.00), ITGAL(1, 10.00), VCAM1(1, 10.00), ICAM1(1, 10.00), MMP9(1, 10.00), OCLN(1, 10.00), THY1(1, 10.00), GNAI3(1, 10.00), CLDN6(1, 10.00), GNAI1(1, 10.00)
ENDOCRINE_AND_OTHER_FACTOR_REGULATED_CALCIUM_REABSORPTION	Endocrine and other factor-regulated calcium reabsorption(hsa04961)	KEGG	4	17	5.756e-17	7.827e-17	ADCY9(3, 30.00), ATP1A2(2, 20.00), AP2A2(2, 20.00), PLCB1(1, 10.00), GNAQ(1, 10.00), DNM2(1, 10.00), KL(1, 10.00), ATP2B1(1, 10.00), KLK2(1, 10.00), AP2A1(1, 10.00), CLTC(1, 10.00), TRPV5(1, 10.00), CLTA(1, 10.00)
AMOEBIASIS	Amoebiasis(hsa05146)	KEGG	7	24	8.672e-17	9.121e-17	LAMA2(2, 20.00), MUC2(2, 20.00), COL4A2(2, 20.00), COL1A1(2, 20.00), LAMA5(2, 20.00), PLCB1(1, 10.00), GNAQ(1, 10.00), LAMA4(1, 10.00), CASP3(1, 10.00), LAMA1(1, 10.00), PIK3CD(1, 10.00), SERPINB4(1, 10.00), COL4A5(1, 10.00), TNF(1, 10.00), COL1A2(1, 10.00), COL4A1(1, 10.00), COL4A3(1, 10.00), LAMB2(1, 10.00), LAMB4(1, 10.00)
PHOSPHATIDYLINOSITOL_SIGNALING_SYSTEM	Phosphatidylinositol signaling system(hsa04070)	KEGG	7	24	9.471e-17	3.141e-16	PI4KA(2, 20.00), PIP5K1C(2, 20.00), INPP5J(2, 20.00), CALML6(2, 20.00), PLCG1(2, 20.00), PLCB1(1, 10.00), INPP5B(1, 10.00), MTMR14(1, 10.00), INPPL1(1, 10.00), MTM1(1, 10.00), PIK3CD(1, 10.00), SYNJ1(1, 10.00), DGKD(1, 10.00), SYNJ2(1, 10.00), PLCE1(1, 10.00), IPPK(1, 10.00), PIP4P1(1, 10.00), MTMR1(1, 10.00), PIP4K2B(1, 10.00)
SYSTEMIC_LUPUS_ERYTHEMATOSUS	Systemic lupus erythematosus(hsa05322)	KEGG	7	19	1.424e-16	1.285e-15	ELANE(2, 20.00), GRIN2B(2, 20.00), C3(2, 20.00), HLA-DPB1(1, 10.00), CD28(1, 10.00), CD40LG(1, 10.00), SNRPD1(1, 10.00), H2AFY2(1, 10.00), TRIM21(1, 10.00), FCGR2A(1, 10.00), C1S(1, 10.00), GRIN2A(1, 10.00), TNF(1, 10.00), TROVE2(1, 10.00), HIST1H2BI(1, 10.00), C5(1, 10.00)
LYSINE_DEGRADATION	Lysine degradation(hsa00310)	KEGG	6	21	1.714e-16	3.571e-16	KMT2B(3, 30.00), KMT2E(2, 20.00), SETD1A(2, 20.00), PRDM9(2, 20.00), PHYKPL(1, 10.00), KMT2A(1, 10.00), SETD2(1, 10.00), KMT2D(1, 10.00), DOT1L(1, 10.00), OGDH(1, 10.00), SETDB1(1, 10.00), EHMT2(1, 10.00), KMT2C(1, 10.00), NSD1(1, 10.00), OGDHL(1, 10.00), GCDH(1, 10.00)
BACTERIAL_INVASION_OF_EPITHELIAL_CELLS	Bacterial invasion of epithelial cells(hsa05100)	KEGG	4	18	2.253e-16	2.524e-16	SEPT2(2, 20.00), ELMO3(1, 10.00), CTTN(1, 10.00), CLTC(1, 10.00), CRKL(1, 10.00), DOCK1(1, 10.00), PIK3CD(1, 10.00), GAB1(1, 10.00), MET(1, 10.00), CLTA(1, 10.00), SEPT8(1, 10.00), ARHGAP10(1, 10.00), DNM2(1, 10.00), CDH1(1, 10.00), CAV1(1, 10.00), SEPT11(1, 10.00), ELMO2(1, 10.00)
INOSITOL_PHOSPHATE_METABOLISM	Inositol phosphate metabolism(hsa00562)	KEGG	7	21	3.84e-16	7.255e-16	PI4KA(2, 20.00), PIP5K1C(2, 20.00), INPP5J(2, 20.00), PLCG1(2, 20.00), PLCB1(1, 10.00), INPP5B(1, 10.00), MTMR14(1, 10.00), INPPL1(1, 10.00), MTM1(1, 10.00), PIK3CD(1, 10.00), SYNJ1(1, 10.00), SYNJ2(1, 10.00), PLCE1(1, 10.00), ISYNA1(1, 10.00), IPPK(1, 10.00), MTMR1(1, 10.00), PIP4K2B(1, 10.00)
DILATED_CARDIOMYOPATHY_DCM	Dilated cardiomyopathy (DCM)(hsa05414)	KEGG	5	25	5.171e-16	6.777e-16	TTN(4, 40.00), ADCY9(3, 30.00), LAMA2(2, 20.00), ITGA8(1, 10.00), ADCY4(1, 10.00), DES(1, 10.00), ADCY3(1, 10.00), ITGA2B(1, 10.00), RYR2(1, 10.00), TPM3(1, 10.00), ITGAV(1, 10.00), ITGA7(1, 10.00), TNF(1, 10.00), MYBPC3(1, 10.00), CACNA1F(1, 10.00), CACNG1(1, 10.00), CACNA1S(1, 10.00), CACNG4(1, 10.00), DAG1(1, 10.00)
OSTEOCLAST_DIFFERENTIATION	Osteoclast differentiation(hsa04380)	KEGG	7	22	6.23e-16	1.701e-15	LILRB2(2, 20.00), LILRB1(2, 20.00), TYK2(2, 20.00), SIRPG(1, 10.00), LILRB5(1, 10.00), LILRB4(1, 10.00), CSF1R(1, 10.00), IRF9(1, 10.00), PIK3CD(1, 10.00), MAP3K7(1, 10.00), FCGR2A(1, 10.00), MAPK3(1, 10.00), CHUK(1, 10.00), TNF(1, 10.00), IFNGR1(1, 10.00), TNFRSF11B(1, 10.00), MITF(1, 10.00), NFKB2(1, 10.00), SIRPA(1, 10.00)
DRUG_METABOLISM_OTHER_ENZYMES	Drug metabolism - other enzymes(hsa00983)	KEGG	5	16	1.105e-15	1.472e-15	CES1(2, 20.00), UGT2B10(2, 20.00), UPP1(1, 10.00), NME7(1, 10.00), GSTT2(1, 10.00), UGT1A10(1, 10.00), GSTM3(1, 10.00), GSTM4(1, 10.00), IMPDH2(1, 10.00), GSTA3(1, 10.00), CES2(1, 10.00), RRM2(1, 10.00), UGT1A7(1, 10.00), GMPS(1, 10.00)
REGULATION_OF_LIPOLYSIS_IN_ADIPOCYTES	Regulation of lipolysis in adipocytes(hsa04923)	KEGG	7	18	1.245e-15	5.782e-15	ADCY9(3, 30.00), IRS4(2, 20.00), IRS2(2, 20.00), ADRB3(2, 20.00), ADCY4(1, 10.00), NPR1(1, 10.00), PTGS1(1, 10.00), ADCY3(1, 10.00), PIK3CD(1, 10.00), IRS1(1, 10.00), NPY(1, 10.00), GNAI3(1, 10.00), GNAI1(1, 10.00)
PHAGOSOME	Phagosome(hsa04145)	KEGG	8	23	3.577e-15	1.151e-14	DYNC1H1(4, 40.00), C3(2, 20.00), NOS1(1, 10.00), TUBA3E(1, 10.00), HLA-DPB1(1, 10.00), PLA2R1(1, 10.00), TUBA1A(1, 10.00), TUBB4A(1, 10.00), THBS2(1, 10.00), THBS3(1, 10.00), ITGAV(1, 10.00), FCGR2A(1, 10.00), HLA-E(1, 10.00), HGS(1, 10.00), ATP6V0D1(1, 10.00), THBS1(1, 10.00), DYNC2H1(1, 10.00), CALR(1, 10.00), CANX(1, 10.00)
CELL_CYCLE	Cell cycle(hsa04110)	KEGG	6	22	4.049e-15	4.856e-15	CREBBP(3, 30.00), MAD1L1(2, 20.00), EP300(2, 20.00), CCNB3(1, 10.00), SMC1B(1, 10.00), TP53(1, 10.00), RBL2(1, 10.00), BUB1B(1, 10.00), CCND1(1, 10.00), CDC25B(1, 10.00), ORC4(1, 10.00), CCNA1(1, 10.00), SMAD2(1, 10.00), ATM(1, 10.00), ATR(1, 10.00), CDKN1B(1, 10.00), CDKN1A(1, 10.00), CDC6(1, 10.00)
APOPTOSIS	Apoptosis(hsa04210)	KEGG	8	22	5.244e-15	5.643e-15	SPTAN1(2, 20.00), DAXX(1, 10.00), BCL2L11(1, 10.00), CASP3(1, 10.00), CFLAR(1, 10.00), PIK3CD(1, 10.00), TUBA1A(1, 10.00), ATM(1, 10.00), DAB2IP(1, 10.00), CHUK(1, 10.00), TRADD(1, 10.00), TUBA3E(1, 10.00), SPTA1(1, 10.00), MAPK3(1, 10.00), TNF(1, 10.00), PRF1(1, 10.00), CAPN1(1, 10.00), ATF4(1, 10.00), BIRC3(1, 10.00), CTSD(1, 10.00), TP53(1, 10.00)
RIBOSOME_BIOGENESIS_IN_EUKARYOTES	Ribosome biogenesis in eukaryotes(hsa03008)	KEGG	8	19	1.181e-14	6.397e-14	MDN1(3, 30.00), NVL(2, 20.00), XRN1(2, 20.00), BMS1(1, 10.00), NMD3(1, 10.00), RIOK1(1, 10.00), REXO1(1, 10.00), GTPBP4(1, 10.00), POP4(1, 10.00), MPHOSPH10(1, 10.00), UTP18(1, 10.00), WDR75(1, 10.00), CSNK2A2(1, 10.00), CSNK2A1(1, 10.00), FBL(1, 10.00)
NATURAL_KILLER_CELL_MEDIATED_CYTOTOXICITY	Natural killer cell mediated cytotoxicity(hsa04650)	KEGG	5	19	1.51e-14	3.555e-14	PLCG1(2, 20.00), CASP3(1, 10.00), RAET1G(1, 10.00), NCR3(1, 10.00), VAV3(1, 10.00), PIK3CD(1, 10.00), KIR2DL1(1, 10.00), HLA-E(1, 10.00), IFNA6(1, 10.00), MAPK3(1, 10.00), IFNA21(1, 10.00), ITGAL(1, 10.00), IFNGR1(1, 10.00), ICAM1(1, 10.00), SH3BP2(1, 10.00), KIR3DL2(1, 10.00), TNF(1, 10.00), PRF1(1, 10.00)
HYPERTROPHIC_CARDIOMYOPATHY_HCM	Hypertrophic cardiomyopathy (HCM)(hsa05410)	KEGG	5	23	1.578e-14	2.897e-14	TTN(4, 40.00), LAMA2(2, 20.00), ITGA8(1, 10.00), DES(1, 10.00), PRKAB2(1, 10.00), ITGA2B(1, 10.00), PRKAG3(1, 10.00), RYR2(1, 10.00), TPM3(1, 10.00), PRKAA2(1, 10.00), ITGAV(1, 10.00), ITGA7(1, 10.00), TNF(1, 10.00), MYBPC3(1, 10.00), CACNA1F(1, 10.00), CACNG1(1, 10.00), CACNA1S(1, 10.00), CACNG4(1, 10.00), DAG1(1, 10.00)
PERTUSSIS	Pertussis(hsa05133)	KEGG	5	16	1.853e-14	5.904e-14	NLRP3(2, 20.00), CALML6(2, 20.00), C3(2, 20.00), IRF3(1, 10.00), CASP3(1, 10.00), IRF8(1, 10.00), GNAI3(1, 10.00), MAPK3(1, 10.00), TNF(1, 10.00), CFL1(1, 10.00), C1S(1, 10.00), C5(1, 10.00), GNAI1(1, 10.00)
THYROID_CANCER	Thyroid cancer(hsa05216)	KEGG	6	14	1.977e-14	2.379e-13	RXRG(2, 20.00), TCF7L1(2, 20.00), TCF7L2(2, 20.00), TP53(1, 10.00), CCND1(1, 10.00), CDKN1A(1, 10.00), TPM3(1, 10.00), RXRA(1, 10.00), MAPK3(1, 10.00), TPR(1, 10.00), CDH1(1, 10.00)
LONG_TERM_POTENTIATION	Long-term potentiation(hsa04720)	KEGG	5	18	3.352e-14	6.939e-14	CREBBP(3, 30.00), CALML6(2, 20.00), GRIN2B(2, 20.00), EP300(2, 20.00), PLCB1(1, 10.00), GNAQ(1, 10.00), GRIA2(1, 10.00), CAMK2B(1, 10.00), MAPK3(1, 10.00), GRIN2A(1, 10.00), GRM5(1, 10.00), ATF4(1, 10.00), GRM1(1, 10.00)
COCAINE_ADDICTION	Cocaine addiction(hsa05030)	KEGG	4	14	3.833e-14	4.828e-14	GRIN2B(2, 20.00), ATF6B(1, 10.00), PPP1R1B(1, 10.00), GRIA2(1, 10.00), DRD2(1, 10.00), RGS9(1, 10.00), CREB3L3(1, 10.00), GRIN2A(1, 10.00), ATF4(1, 10.00), SLC18A1(1, 10.00), GPSM1(1, 10.00), GNAI3(1, 10.00), GNAI1(1, 10.00)
GAP_JUNCTION	Gap junction(hsa04540)	KEGG	4	17	5.695e-14	8.609e-14	ADCY9(3, 30.00), ADCY4(1, 10.00), PLCB1(1, 10.00), TUBA3E(1, 10.00), GNAQ(1, 10.00), ADCY3(1, 10.00), TUBA1A(1, 10.00), DRD2(1, 10.00), GNAI3(1, 10.00), MAPK3(1, 10.00), TUBB4A(1, 10.00), GRM5(1, 10.00), PDGFRB(1, 10.00), GRM1(1, 10.00), GNAI1(1, 10.00)
TASTE_TRANSDUCTION	Taste transduction(hsa04742)	KEGG	5	17	1.087e-13	1.009e-12	ADCY4(1, 10.00), CALHM1(1, 10.00), HTR3A(1, 10.00), HCN4(1, 10.00), GNB3(1, 10.00), SCN3A(1, 10.00), TAS2R43(1, 10.00), SCN2A(1, 10.00), HTR3E(1, 10.00), SCNN1B(1, 10.00), GABBR1(1, 10.00), TAS1R1(1, 10.00), TRPM5(1, 10.00), SCN9A(1, 10.00), GABRA1(1, 10.00), GRM1(1, 10.00), HTR3C(1, 10.00)
COLORECTAL_CANCER	Colorectal cancer(hsa05210)	KEGG	7	18	1.705e-13	2.165e-13	DCC(3, 30.00), TCF7L1(2, 20.00), TCF7L2(2, 20.00), MTOR(2, 20.00), BCL2L11(1, 10.00), CASP3(1, 10.00), AXIN1(1, 10.00), CCND1(1, 10.00), CDKN1A(1, 10.00), PIK3CD(1, 10.00), MAPK3(1, 10.00), SMAD2(1, 10.00), TP53(1, 10.00)
CHEMICAL_CARCINOGENESIS	Chemical carcinogenesis(hsa05204)	KEGG	6	15	4.138e-13	5.037e-13	UGT2B10(2, 20.00), CYP2C19(2, 20.00), ALDH3A1(1, 10.00), GSTT2(1, 10.00), UGT1A10(1, 10.00), CYP2A13(1, 10.00), GSTM3(1, 10.00), GSTM4(1, 10.00), GSTA3(1, 10.00), CYP2C18(1, 10.00), KYAT1(1, 10.00), UGT1A7(1, 10.00), ADH6(1, 10.00)
INFLAMMATORY_MEDIATOR_REGULATION_OF_TRP_CHANNELS	Inflammatory mediator regulation of TRP channels(hsa04750)	KEGG	4	18	4.585e-13	8.564e-13	ADCY9(3, 30.00), CALML6(2, 20.00), PLCG1(2, 20.00), ADCY4(1, 10.00), PLCB1(1, 10.00), PRKCH(1, 10.00), PRKCE(1, 10.00), GNAQ(1, 10.00), ADCY3(1, 10.00), ASIC1(1, 10.00), PIK3CD(1, 10.00), CAMK2B(1, 10.00), HRH1(1, 10.00), TRPV4(1, 10.00)
PROTEASOME	Proteasome(hsa03050)	KEGG	4	12	5.69e-13	2.255e-12	PSMF1(1, 10.00), PSMD4(1, 10.00), PSMD7(1, 10.00), PSMD1(1, 10.00), PSMD3(1, 10.00), PSMD12(1, 10.00), PSMD13(1, 10.00), PSMB9(1, 10.00), PSMC2(1, 10.00), PSMC3(1, 10.00), PSMC4(1, 10.00), PSME4(1, 10.00)
RNA_DEGRADATION	RNA degradation(hsa03018)	KEGG	6	16	5.723e-13	3.207e-12	XRN1(2, 20.00), CNOT4(2, 20.00), DCP2(1, 10.00), PAPD7(1, 10.00), PNLDC1(1, 10.00), PABPC4L(1, 10.00), PFKP(1, 10.00), ENO1(1, 10.00), SKIV2L(1, 10.00), TTC37(1, 10.00), EDC4(1, 10.00), CNOT3(1, 10.00), EXOSC1(1, 10.00), DHX36(1, 10.00)
ARRHYTHMOGENIC_RIGHT_VENTRICULAR_CARDIOMYOPATHY_ARVC	Arrhythmogenic right ventricular cardiomyopathy (ARVC)(hsa05412)	KEGG	5	19	7.275e-13	7.961e-13	LAMA2(2, 20.00), TCF7L1(2, 20.00), TCF7L2(2, 20.00), ITGA8(1, 10.00), DES(1, 10.00), ITGA2B(1, 10.00), RYR2(1, 10.00), ITGA7(1, 10.00), DSG2(1, 10.00), DAG1(1, 10.00), ITGAV(1, 10.00), CACNA1F(1, 10.00), CACNG1(1, 10.00), CACNA1S(1, 10.00), CACNG4(1, 10.00), PKP2(1, 10.00)
NON_SMALL_CELL_LUNG_CANCER	Non-small cell lung cancer(hsa05223)	KEGG	5	15	9.475e-13	2.444e-12	RXRG(2, 20.00), PLCG1(2, 20.00), ERBB2(1, 10.00), TP53(1, 10.00), ALK(1, 10.00), STAT5B(1, 10.00), CCND1(1, 10.00), CDKN1A(1, 10.00), PIK3CD(1, 10.00), RXRA(1, 10.00), EML4(1, 10.00), MAPK3(1, 10.00), STAT5A(1, 10.00)
T_CELL_RECEPTOR_SIGNALING_PATHWAY	T cell receptor signaling pathway(hsa04660)	KEGG	4	16	1.086e-12	2.52e-11	PLCG1(2, 20.00), CD28(1, 10.00), CD40LG(1, 10.00), VAV3(1, 10.00), PIK3CD(1, 10.00), MAP3K7(1, 10.00), CHUK(1, 10.00), MAPK3(1, 10.00), NFATC3(1, 10.00), CD8A(1, 10.00), PAK5(1, 10.00), PAK6(1, 10.00), CARD11(1, 10.00), TNF(1, 10.00), CD3G(1, 10.00)
VASOPRESSIN_REGULATED_WATER_REABSORPTION	Vasopressin-regulated water reabsorption(hsa04962)	KEGG	6	14	1.336e-12	5.428e-11	DYNC1H1(4, 40.00), ADCY9(3, 30.00), ADCY3(1, 10.00), ARHGDIA(1, 10.00), CREB3L3(1, 10.00), RAB11B(1, 10.00), DCTN1(1, 10.00), DYNC2H1(1, 10.00), DCTN4(1, 10.00)
PLATINUM_DRUG_RESISTANCE	Platinum drug resistance(hsa01524)	KEGG	4	15	1.596e-12	5.637e-12	ABCC2(2, 20.00), ERBB2(1, 10.00), ATM(1, 10.00), TP53(1, 10.00), GSTT2(1, 10.00), GSTM4(1, 10.00), CDKN1A(1, 10.00), GSTM3(1, 10.00), PIK3CD(1, 10.00), GSTA3(1, 10.00), MAPK3(1, 10.00), REV3L(1, 10.00), BIRC3(1, 10.00), CASP3(1, 10.00)
THYROID_HORMONE_SYNTHESIS	Thyroid hormone synthesis(hsa04918)	KEGG	4	16	1.813e-12	2.356e-11	ADCY9(3, 30.00), LRP2(2, 20.00), ATP1A2(2, 20.00), PLCB1(1, 10.00), GNAQ(1, 10.00), ADCY3(1, 10.00), ADCY4(1, 10.00), SERPINA7(1, 10.00), CREB3L3(1, 10.00), ATF4(1, 10.00), ATF6B(1, 10.00), CANX(1, 10.00)
GLYCEROPHOSPHOLIPID_METABOLISM	Glycerophospholipid metabolism(hsa00564)	KEGG	5	16	2.02e-12	3.171e-12	GPD1(2, 20.00), PLB1(2, 20.00), PNPLA7(2, 20.00), PTDSS1(1, 10.00), PLPP2(1, 10.00), PLD2(1, 10.00), PLD3(1, 10.00), LPCAT2(1, 10.00), PLA2G2C(1, 10.00), ACHE(1, 10.00), LPCAT4(1, 10.00), PNPLA6(1, 10.00), DGKD(1, 10.00)
NEUROTROPHIN_SIGNALING_PATHWAY	Neurotrophin signaling pathway(hsa04722)	KEGG	5	18	2.089e-12	5.066e-12	CALML6(2, 20.00), KIDINS220(2, 20.00), PLCG1(2, 20.00), TP53(1, 10.00), CRKL(1, 10.00), IRS1(1, 10.00), SH2B1(1, 10.00), PIK3CD(1, 10.00), NTRK2(1, 10.00), GAB1(1, 10.00), MAPK3(1, 10.00), CAMK2B(1, 10.00), SH2B3(1, 10.00), ARHGDIA(1, 10.00), ATF4(1, 10.00)
CHAGAS_DISEASE_AMERICAN_TRYPANOSOMIASIS	Chagas disease (American trypanosomiasis)(hsa05142)	KEGG	5	16	3.366e-12	4.083e-12	C3(2, 20.00), PLCB1(1, 10.00), GNAQ(1, 10.00), CFLAR(1, 10.00), GNAO1(1, 10.00), CALR(1, 10.00), PIK3CD(1, 10.00), CHUK(1, 10.00), SMAD2(1, 10.00), MAPK3(1, 10.00), TNF(1, 10.00), IFNGR1(1, 10.00), GNAI1(1, 10.00), GNAI3(1, 10.00), CD3G(1, 10.00)
GLYCOLYSIS_GLUCONEOGENESIS	Glycolysis / Gluconeogenesis(hsa00010)	KEGG	5	13	1.237e-11	1.961e-11	DLAT(2, 20.00), PCK2(1, 10.00), PCK1(1, 10.00), ADH6(1, 10.00), ACSS1(1, 10.00), ALDH3A1(1, 10.00), PFKP(1, 10.00), ENO1(1, 10.00), ADPGK(1, 10.00), LDHC(1, 10.00), PKM(1, 10.00), GPI(1, 10.00)
CHOLINE_METABOLISM_IN_CANCER	Choline metabolism in cancer(hsa05231)	KEGG	6	17	1.553e-11	1.919e-11	PIP5K1C(2, 20.00), PLCG1(2, 20.00), MTOR(2, 20.00), PDGFRB(1, 10.00), SLC44A3(1, 10.00), SLC44A4(1, 10.00), PLD2(1, 10.00), SP1(1, 10.00), PIK3CD(1, 10.00), SLC22A4(1, 10.00), MAPK3(1, 10.00), PLPP2(1, 10.00), DGKD(1, 10.00), TSC1(1, 10.00)
LYSOSOME	Lysosome(hsa04142)	KEGG	6	17	1.857e-11	3.893e-11	ABCB9(2, 20.00), DNASE2B(1, 10.00), ARSG(1, 10.00), ASAH1(1, 10.00), ARSB(1, 10.00), GBA(1, 10.00), AP1G2(1, 10.00), HYAL1(1, 10.00), GM2A(1, 10.00), CTSD(1, 10.00), CLTA(1, 10.00), CLTC(1, 10.00), MCOLN1(1, 10.00), ATP6V0D1(1, 10.00), FUCA1(1, 10.00), GAA(1, 10.00)
GNRH_SIGNALING_PATHWAY	GnRH signaling pathway(hsa04912)	KEGG	4	16	3.691e-11	6.152e-11	ADCY9(3, 30.00), CALML6(2, 20.00), MMP14(1, 10.00), PLCB1(1, 10.00), GNAQ(1, 10.00), PLD2(1, 10.00), ADCY3(1, 10.00), ADCY4(1, 10.00), CAMK2B(1, 10.00), MAPK3(1, 10.00), CACNA1F(1, 10.00), ATF4(1, 10.00), CACNA1S(1, 10.00)
ERBB_SIGNALING_PATHWAY	ErbB signaling pathway(hsa04012)	KEGG	6	16	4.845e-11	6.758e-11	PLCG1(2, 20.00), MTOR(2, 20.00), ERBB2(1, 10.00), CRKL(1, 10.00), STAT5B(1, 10.00), CDKN1B(1, 10.00), CDKN1A(1, 10.00), PIK3CD(1, 10.00), STAT5A(1, 10.00), CAMK2B(1, 10.00), GAB1(1, 10.00), MAPK3(1, 10.00), PAK5(1, 10.00), PAK6(1, 10.00)
PARKINSON_DISEASE	Parkinson disease(hsa05012)	KEGG	6	14	4.874e-11	1.467e-10	NDUFS2(2, 20.00), NDUFV2(1, 10.00), CASP3(1, 10.00), LRRK2(1, 10.00), NDUFC2-KCTD14(1, 10.00), DRD2(1, 10.00), ATP5F1C(1, 10.00), SDHA(1, 10.00), SEPT5(1, 10.00), SLC18A1(1, 10.00), GNAI3(1, 10.00), GPR37(1, 10.00), GNAI1(1, 10.00)
P53_SIGNALING_PATHWAY	p53 signaling pathway(hsa04115)	KEGG	4	13	5.308e-11	1.527e-10	TP53(1, 10.00), SESN1(1, 10.00), SESN2(1, 10.00), CCND1(1, 10.00), CDKN1A(1, 10.00), ATM(1, 10.00), THBS1(1, 10.00), SHISA5(1, 10.00), ZMAT3(1, 10.00), ATR(1, 10.00), RRM2(1, 10.00), ADGRB1(1, 10.00), CASP3(1, 10.00)
GLYCOSYLPHOSPHATIDYLINOSITOL_GPI_ANCHOR_BIOSYNTHESIS	Glycosylphosphatidylinositol (GPI)-anchor biosynthesis(hsa00563)	KEGG	6	10	7.138e-11	1.178e-10	PIGO(2, 20.00), PIGQ(2, 20.00), PIGA(1, 10.00), PIGC(1, 10.00), PIGG(1, 10.00), PIGM(1, 10.00), GPAA1(1, 10.00), PIGV(1, 10.00)
HEDGEHOG_SIGNALING_PATHWAY	Hedgehog signaling pathway(hsa04340)	KEGG	5	13	7.216e-11	1.215e-10	LRP2(2, 20.00), GRK2(2, 20.00), PTCH1(2, 20.00), BOC(1, 10.00), SPOP(1, 10.00), BTRC(1, 10.00), GLI2(1, 10.00), CCND1(1, 10.00), GLI1(1, 10.00), SUFU(1, 10.00)
GLIOMA	Glioma(hsa05214)	KEGG	5	14	1.123e-10	1.722e-10	CALML6(2, 20.00), PLCG1(2, 20.00), MTOR(2, 20.00), PDGFRB(1, 10.00), IGF1R(1, 10.00), TP53(1, 10.00), CCND1(1, 10.00), CDKN1A(1, 10.00), PIK3CD(1, 10.00), CAMK2B(1, 10.00), MAPK3(1, 10.00)
BLADDER_CANCER	Bladder cancer(hsa05219)	KEGG	4	11	1.161e-10	1.338e-10	ERBB2(1, 10.00), TP53(1, 10.00), CCND1(1, 10.00), CDKN1A(1, 10.00), THBS1(1, 10.00), MAPK3(1, 10.00), MMP9(1, 10.00), CDH1(1, 10.00), FGFR3(1, 10.00), DAPK1(1, 10.00), MMP1(1, 10.00)
MELANOMA	Melanoma(hsa05218)	KEGG	5	13	1.22e-10	2.68e-10	PDGFRB(1, 10.00), MITF(1, 10.00), TP53(1, 10.00), MET(1, 10.00), CCND1(1, 10.00), CDKN1A(1, 10.00), PIK3CD(1, 10.00), IGF1R(1, 10.00), MAPK3(1, 10.00), FGF18(1, 10.00), FGF8(1, 10.00), CDH1(1, 10.00), FGFR1(1, 10.00)
AMINOACYL_TRNA_BIOSYNTHESIS	Aminoacyl-tRNA biosynthesis(hsa00970)	KEGG	5	12	1.424e-10	1.488e-10	MTFMT(1, 10.00), IARS(1, 10.00), FARS2(1, 10.00), AARS(1, 10.00), WARS(1, 10.00), RARS(1, 10.00), YARS(1, 10.00), MARS(1, 10.00), PSTK(1, 10.00), AARS2(1, 10.00), GARS(1, 10.00), HARS2(1, 10.00)
VIRAL_MYOCARDITIS	Viral myocarditis(hsa05416)	KEGG	5	13	1.571e-10	1.277e-08	LAMA2(2, 20.00), HLA-DPB1(1, 10.00), CD28(1, 10.00), CD40LG(1, 10.00), CASP3(1, 10.00), CCND1(1, 10.00), PRF1(1, 10.00), HLA-E(1, 10.00), ITGAL(1, 10.00), DAG1(1, 10.00), ICAM1(1, 10.00), CAV1(1, 10.00)
CIRCADIAN_RHYTHM	Circadian rhythm(hsa04710)	KEGG	4	10	1.912e-10	2.389e-10	PER2(2, 20.00), PRKAB2(1, 10.00), CLOCK(1, 10.00), BHLHE41(1, 10.00), PRKAG3(1, 10.00), BTRC(1, 10.00), PRKAA2(1, 10.00), CRY2(1, 10.00), PER3(1, 10.00)
METABOLISM_OF_XENOBIOTICS_BY_CYTOCHROME_P450	Metabolism of xenobiotics by cytochrome P450(hsa00980)	KEGG	5	12	2.185e-10	4.831e-10	UGT2B10(2, 20.00), ALDH3A1(1, 10.00), GSTT2(1, 10.00), UGT1A10(1, 10.00), CYP2A13(1, 10.00), GSTM3(1, 10.00), GSTM4(1, 10.00), CBR3(1, 10.00), GSTA3(1, 10.00), UGT1A7(1, 10.00), ADH6(1, 10.00)
EGFR_TYROSINE_KINASE_INHIBITOR_RESISTANCE	EGFR tyrosine kinase inhibitor resistance(hsa01521)	KEGG	6	15	2.877e-10	3.896e-10	PLCG1(2, 20.00), MTOR(2, 20.00), ERBB2(1, 10.00), PDGFRB(1, 10.00), IGF1R(1, 10.00), BCL2L11(1, 10.00), MET(1, 10.00), PIK3CD(1, 10.00), GAB1(1, 10.00), MAPK3(1, 10.00), NF1(1, 10.00), FGFR3(1, 10.00), GAS6(1, 10.00)
AMPHETAMINE_ADDICTION	Amphetamine addiction(hsa05031)	KEGG	5	13	3.018e-10	3.185e-10	CALML6(2, 20.00), GRIN2B(2, 20.00), SIRT1(1, 10.00), PPP1R1B(1, 10.00), GRIA2(1, 10.00), CAMK2B(1, 10.00), CREB3L3(1, 10.00), GRIN2A(1, 10.00), ATF4(1, 10.00), SLC18A1(1, 10.00), ATF6B(1, 10.00)
MALARIA	Malaria(hsa05144)	KEGG	5	12	3.335e-10	7.037e-10	LRP1(3, 30.00), CD40LG(1, 10.00), THBS2(1, 10.00), THBS3(1, 10.00), THBS1(1, 10.00), MET(1, 10.00), TNF(1, 10.00), ITGAL(1, 10.00), VCAM1(1, 10.00), ICAM1(1, 10.00)
LONG_TERM_DEPRESSION	Long-term depression(hsa04730)	KEGG	4	13	3.78e-10	7.776e-10	RYR1(2, 20.00), NOS1(1, 10.00), IGF1R(1, 10.00), GNAQ(1, 10.00), PLCB1(1, 10.00), GNAO1(1, 10.00), GRID2(1, 10.00), GNAI3(1, 10.00), MAPK3(1, 10.00), GRIA2(1, 10.00), GRM1(1, 10.00), GNAI1(1, 10.00)
DRUG_METABOLISM_CYTOCHROME_P450	Drug metabolism - cytochrome P450(hsa00982)	KEGG	6	12	5.256e-10	6.973e-10	UGT2B10(2, 20.00), CYP2C19(2, 20.00), ALDH3A1(1, 10.00), GSTT2(1, 10.00), UGT1A10(1, 10.00), GSTM3(1, 10.00), GSTM4(1, 10.00), GSTA3(1, 10.00), UGT1A7(1, 10.00), ADH6(1, 10.00)
BASAL_TRANSCRIPTION_FACTORS	Basal transcription factors(hsa03022)	KEGG	5	11	5.728e-10	6.464e-10	TBP(2, 20.00), GTF2F1(1, 10.00), TAF2(1, 10.00), TAF1(1, 10.00), TAF9(1, 10.00), GTF2H4(1, 10.00), TAF10(1, 10.00), GTF2A1(1, 10.00), TAF5L(1, 10.00), TAF7L(1, 10.00)
HEMATOPOIETIC_CELL_LINEAGE	Hematopoietic cell lineage(hsa04640)	KEGG	8	15	8.386e-10	1.419e-09	CD22(2, 20.00), CSF3R(2, 20.00), HLA-DPB1(1, 10.00), CD44(1, 10.00), CD37(1, 10.00), CD33(1, 10.00), CSF1R(1, 10.00), CD24(1, 10.00), TNF(1, 10.00), ITGA2B(1, 10.00), CD8A(1, 10.00), CD3G(1, 10.00), CD19(1, 10.00)
AMYOTROPHIC_LATERAL_SCLEROSIS_ALS	Amyotrophic lateral sclerosis (ALS)(hsa05014)	KEGG	4	11	9.121e-10	9.688e-10	GRIN2B(2, 20.00), NOS1(1, 10.00), TP53(1, 10.00), CASP3(1, 10.00), DAXX(1, 10.00), NEFM(1, 10.00), NEFH(1, 10.00), GRIA2(1, 10.00), GRIN2A(1, 10.00), TNF(1, 10.00)
CHOLESTEROL_METABOLISM	Cholesterol metabolism(hsa04979)	KEGG	5	12	9.178e-10	1.126e-09	LRP1(3, 30.00), LRP2(2, 20.00), NCEH1(1, 10.00), APOB(1, 10.00), ABCG5(1, 10.00), APOH(1, 10.00), APOE(1, 10.00), VAPA(1, 10.00), OSBPL5(1, 10.00)
PYRUVATE_METABOLISM	Pyruvate metabolism(hsa00620)	KEGG	3	10	9.964e-10	4.376e-09	DLAT(2, 20.00), PCK2(1, 10.00), PCK1(1, 10.00), ACACA(1, 10.00), ACACB(1, 10.00), ACSS1(1, 10.00), ACOT12(1, 10.00), LDHC(1, 10.00), PKM(1, 10.00)
ANTIFOLATE_RESISTANCE	Antifolate resistance(hsa01523)	KEGG	5	10	1.49e-09	1.588e-09	ABCC2(2, 20.00), ABCG2(1, 10.00), CHUK(1, 10.00), IZUMO1R(1, 10.00), TYMS(1, 10.00), TNF(1, 10.00), ABCC4(1, 10.00), ABCC5(1, 10.00), ABCC1(1, 10.00)
SYNAPTIC_VESICLE_CYCLE	Synaptic vesicle cycle(hsa04721)	KEGG	4	12	1.598e-09	1.367e-08	AP2A2(2, 20.00), SLC32A1(1, 10.00), DNM2(1, 10.00), CPLX3(1, 10.00), CACNA1B(1, 10.00), CLTA(1, 10.00), UNC13C(1, 10.00), CLTC(1, 10.00), AP2A1(1, 10.00), ATP6V0D1(1, 10.00), SLC18A1(1, 10.00)
RENIN_SECRETION	Renin secretion(hsa04924)	KEGG	4	13	1.984e-09	9.769e-09	CALML6(2, 20.00), ADRB3(2, 20.00), PLCB1(1, 10.00), GNAQ(1, 10.00), NPR1(1, 10.00), CACNA1F(1, 10.00), AGTR1(1, 10.00), CACNA1S(1, 10.00), GNAI3(1, 10.00), CLCA4(1, 10.00), GNAI1(1, 10.00)
PPAR_SIGNALING_PATHWAY	PPAR signaling pathway(hsa03320)	KEGG	4	12	2.49e-09	8.991e-09	RXRG(2, 20.00), CPT1A(1, 10.00), PCK2(1, 10.00), CPT1C(1, 10.00), ACSL1(1, 10.00), ACOX3(1, 10.00), RXRA(1, 10.00), PCK1(1, 10.00), UBC(1, 10.00), FADS2(1, 10.00), MMP1(1, 10.00)
FAT_DIGESTION_AND_ABSORPTION	Fat digestion and absorption(hsa04975)	KEGG	5	10	3.063e-09	4.404e-09	PNLIP(2, 20.00), PNLIPRP1(1, 10.00), PLPP2(1, 10.00), APOB(1, 10.00), ABCG5(1, 10.00), CEL(1, 10.00), PLA2G2C(1, 10.00), MTTP(1, 10.00), NPC1L1(1, 10.00)
SALMONELLA_INFECTION	Salmonella infection(hsa05132)	KEGG	8	15	3.665e-09	2.206e-08	DYNC1H1(4, 40.00), MYH9(3, 30.00), MYH10(1, 10.00), CXCL3(1, 10.00), MYH14(1, 10.00), ROCK2(1, 10.00), MAPK3(1, 10.00), IFNGR1(1, 10.00), FLNB(1, 10.00), DYNC2H1(1, 10.00)
TGF_BETA_SIGNALING_PATHWAY	TGF-beta signaling pathway(hsa04350)	KEGG	5	13	3.748e-09	3.806e-08	CREBBP(3, 30.00), EP300(2, 20.00), BMP5(1, 10.00), NODAL(1, 10.00), SMAD2(1, 10.00), THBS1(1, 10.00), MAPK3(1, 10.00), TNF(1, 10.00), SP1(1, 10.00), NBL1(1, 10.00)
CENTRAL_CARBON_METABOLISM_IN_CANCER	Central carbon metabolism in cancer(hsa05230)	KEGG	6	13	3.988e-09	4.8e-09	MTOR(2, 20.00), ERBB2(1, 10.00), PDGFRB(1, 10.00), TP53(1, 10.00), MET(1, 10.00), PIK3CD(1, 10.00), PFKP(1, 10.00), PDK1(1, 10.00), MAPK3(1, 10.00), PKM(1, 10.00), FGFR3(1, 10.00), FGFR1(1, 10.00)
C_TYPE_LECTIN_RECEPTOR_SIGNALING_PATHWAY	C-type lectin receptor signaling pathway(hsa04625)	KEGG	5	14	5.092e-09	6.647e-09	NLRP3(2, 20.00), CALML6(2, 20.00), NFATC3(1, 10.00), NFATC4(1, 10.00), IRF9(1, 10.00), PIK3CD(1, 10.00), CHUK(1, 10.00), MAPK3(1, 10.00), CARD9(1, 10.00), TNF(1, 10.00), KSR1(1, 10.00), NFKB2(1, 10.00)
ANTIGEN_PROCESSING_AND_PRESENTATION	Antigen processing and presentation(hsa04612)	KEGG	5	11	6.883e-09	7.358e-09	HSP90AA1(2, 20.00), HSPA2(1, 10.00), HLA-DPB1(1, 10.00), CALR(1, 10.00), HLA-E(1, 10.00), KIR2DL1(1, 10.00), TNF(1, 10.00), CD8A(1, 10.00), KIR3DL2(1, 10.00), CANX(1, 10.00)
ENDOMETRIAL_CANCER	Endometrial cancer(hsa05213)	KEGG	5	12	1.06e-08	1.46e-08	TCF7L1(2, 20.00), TCF7L2(2, 20.00), ERBB2(1, 10.00), TP53(1, 10.00), AXIN1(1, 10.00), CCND1(1, 10.00), CDKN1A(1, 10.00), PIK3CD(1, 10.00), MAPK3(1, 10.00), CDH1(1, 10.00)
HOMOLOGOUS_RECOMBINATION	Homologous recombination(hsa03440)	KEGG	6	11	1.297e-08	2.304e-08	BRCA2(1, 10.00), RBBP8(1, 10.00), TOPBP1(1, 10.00), POLD1(1, 10.00), ATM(1, 10.00), RPA1(1, 10.00), MUS81(1, 10.00), POLD3(1, 10.00), XRCC2(1, 10.00), RAD50(1, 10.00), RAD51D(1, 10.00)
SELENOCOMPOUND_METABOLISM	Selenocompound metabolism(hsa00450)	KEGG	6	8	1.442e-08	8.845e-08	MTR(2, 20.00), INMT(1, 10.00), CTH(1, 10.00), MARS(1, 10.00), PSTK(1, 10.00), KYAT1(1, 10.00), TXNRD2(1, 10.00)
GLYCINE,_SERINE_AND_THREONINE_METABOLISM	Glycine, serine and threonine metabolism(hsa00260)	KEGG	4	9	1.616e-08	2.549e-08	AOC2(1, 10.00), SDSL(1, 10.00), PSPH(1, 10.00), GLYCTK(1, 10.00), DAO(1, 10.00), AGXT(1, 10.00), ALAS1(1, 10.00), SARDH(1, 10.00), CTH(1, 10.00)
SHIGELLOSIS	Shigellosis(hsa05131)	KEGG	5	11	1.836e-08	1.17e-07	DOCK1(1, 10.00), CRKL(1, 10.00), U2AF1(1, 10.00), CD44(1, 10.00), BTRC(1, 10.00), CHUK(1, 10.00), ROCK2(1, 10.00), MAPK3(1, 10.00), CTTN(1, 10.00), ELMO2(1, 10.00), ELMO3(1, 10.00)
N_GLYCAN_BIOSYNTHESIS	N-Glycan biosynthesis(hsa00510)	KEGG	5	10	1.926e-08	5.09e-08	ALG12(2, 20.00), RPN1(1, 10.00), GANAB(1, 10.00), MGAT3(1, 10.00), MGAT5B(1, 10.00), MGAT5(1, 10.00), STT3B(1, 10.00), ALG11(1, 10.00), ALG13(1, 10.00)
STAPHYLOCOCCUS_AUREUS_INFECTION	Staphylococcus aureus infection(hsa05150)	KEGG	7	11	2.03e-08	1.499e-07	C3(2, 20.00), HLA-DPB1(1, 10.00), CFH(1, 10.00), SELPLG(1, 10.00), MASP1(1, 10.00), C1S(1, 10.00), ITGAL(1, 10.00), ICAM1(1, 10.00), FCGR2A(1, 10.00), C5(1, 10.00)
ARACHIDONIC_ACID_METABOLISM	Arachidonic acid metabolism(hsa00590)	KEGG	5	10	6.202e-08	6.719e-08	CYP2C19(2, 20.00), PLB1(2, 20.00), PTGS1(1, 10.00), EPHX2(1, 10.00), CBR3(1, 10.00), PLA2G2C(1, 10.00), GGT1(1, 10.00), LTA4H(1, 10.00)
ALANINE,_ASPARTATE_AND_GLUTAMATE_METABOLISM	Alanine, aspartate and glutamate metabolism(hsa00250)	KEGG	5	9	7.746e-08	7.917e-08	CAD(2, 20.00), ALDH4A1(1, 10.00), ADSS(1, 10.00), GPT2(1, 10.00), AGXT(1, 10.00), GLUD2(1, 10.00), GPT(1, 10.00), ALDH5A1(1, 10.00)
COMPLEMENT_AND_COAGULATION_CASCADES	Complement and coagulation cascades(hsa04610)	KEGG	7	13	9.052e-08	1.154e-07	F5(2, 20.00), C3(2, 20.00), ITGAX(1, 10.00), SERPINA1(1, 10.00), CFH(1, 10.00), PLAUR(1, 10.00), MASP1(1, 10.00), C1S(1, 10.00), PROC(1, 10.00), A2M(1, 10.00), C5(1, 10.00)
PROLACTIN_SIGNALING_PATHWAY	Prolactin signaling pathway(hsa04917)	KEGG	5	11	9.491e-08	3.629e-07	CSN2(2, 20.00), LHCGR(1, 10.00), SOCS7(1, 10.00), ESR2(1, 10.00), STAT5B(1, 10.00), PRLR(1, 10.00), PIK3CD(1, 10.00), MAPK3(1, 10.00), STAT5A(1, 10.00), CCND1(1, 10.00)
GLYCOSAMINOGLYCAN_BIOSYNTHESIS_CHONDROITIN_SULFATE_DERMATAN_SULFATE	Glycosaminoglycan biosynthesis - chondroitin sulfate / dermatan sulfate(hsa00532)	KEGG	3	7	1.161e-07	1.85e-07	CSGALNACT1(2, 20.00), CHST13(1, 10.00), CHST12(1, 10.00), CHST14(1, 10.00), CHSY3(1, 10.00), DSE(1, 10.00)
SPHINGOLIPID_METABOLISM	Sphingolipid metabolism(hsa00600)	KEGG	5	9	1.447e-07	1.001e-06	SMPD3(2, 20.00), UGCG(1, 10.00), PLPP2(1, 10.00), ASAH1(1, 10.00), GBA(1, 10.00), CERK(1, 10.00), NEU4(1, 10.00), NEU2(1, 10.00)
GLUTATHIONE_METABOLISM	Glutathione metabolism(hsa00480)	KEGG	3	8	1.844e-07	2.868e-07	GSTT2(1, 10.00), GSTM3(1, 10.00), GSTM4(1, 10.00), GSTA3(1, 10.00), GGT1(1, 10.00), GGT6(1, 10.00), GGT7(1, 10.00), RRM2(1, 10.00)
DNA_REPLICATION	DNA replication(hsa03030)	KEGG	6	9	2.107e-07	2.773e-07	DNA2(2, 20.00), POLA2(1, 10.00), RPA1(1, 10.00), RFC1(1, 10.00), POLD1(1, 10.00), POLE(1, 10.00), POLD3(1, 10.00), LIG1(1, 10.00)
RIG_I_LIKE_RECEPTOR_SIGNALING_PATHWAY	RIG-I-like receptor signaling pathway(hsa04622)	KEGG	6	10	2.365e-07	1.303e-06	IRF3(1, 10.00), IFIH1(1, 10.00), IFNA6(1, 10.00), TRIM25(1, 10.00), CHUK(1, 10.00), TRADD(1, 10.00), MAP3K7(1, 10.00), IFNA21(1, 10.00), DDX58(1, 10.00), TNF(1, 10.00)
PHOTOTRANSDUCTION	Phototransduction(hsa04744)	KEGG	3	7	2.461e-07	8.419e-07	CALML6(2, 20.00), SLC24A1(2, 20.00), RGS9(1, 10.00), CNGA1(1, 10.00), GNB1(1, 10.00)
B_CELL_RECEPTOR_SIGNALING_PATHWAY	B cell receptor signaling pathway(hsa04662)	KEGG	6	11	3.893e-07	4.535e-07	CD22(2, 20.00), NFATC3(1, 10.00), INPPL1(1, 10.00), VAV3(1, 10.00), DAPP1(1, 10.00), PIK3CD(1, 10.00), CHUK(1, 10.00), MAPK3(1, 10.00), CARD11(1, 10.00), CD19(1, 10.00)
OVARIAN_STEROIDOGENESIS	Ovarian steroidogenesis(hsa04913)	KEGG	3	9	4.369e-07	1.224e-06	ADCY9(3, 30.00), ADCY4(1, 10.00), LHCGR(1, 10.00), IGF1R(1, 10.00), ADCY3(1, 10.00), HSD3B2(1, 10.00), ACOT2(1, 10.00)
CHRONIC_MYELOID_LEUKEMIA	Chronic myeloid leukemia(hsa05220)	KEGG	6	11	4.586e-07	5.689e-07	TP53(1, 10.00), CRKL(1, 10.00), STAT5B(1, 10.00), CCND1(1, 10.00), CDKN1B(1, 10.00), CDKN1A(1, 10.00), PIK3CD(1, 10.00), CHUK(1, 10.00), MECOM(1, 10.00), MAPK3(1, 10.00), STAT5A(1, 10.00)
NICOTINE_ADDICTION	Nicotine addiction(hsa05033)	KEGG	4	9	4.937e-07	1.225e-06	GRIN2B(2, 20.00), GRIA2(1, 10.00), SLC32A1(1, 10.00), GABRQ(1, 10.00), CHRNA4(1, 10.00), GRIN2A(1, 10.00), GABRA1(1, 10.00), CACNA1B(1, 10.00)
GRAFT_VERSUS_HOST_DISEASE	Graft-versus-host disease(hsa05332)	KEGG	4	7	5.221e-07	8.747e-07	HLA-DPB1(1, 10.00), CD28(1, 10.00), HLA-E(1, 10.00), KIR2DL1(1, 10.00), TNF(1, 10.00), PRF1(1, 10.00), KIR3DL2(1, 10.00)
PROPANOATE_METABOLISM	Propanoate metabolism(hsa00640)	KEGG	4	8	5.549e-07	2.147e-06	ACACA(1, 10.00), ACACB(1, 10.00), ACSS1(1, 10.00), BCKDHB(1, 10.00), BCKDHA(1, 10.00), DBT(1, 10.00), ECHDC1(1, 10.00), LDHC(1, 10.00)
ETHER_LIPID_METABOLISM	Ether lipid metabolism(hsa00565)	KEGG	4	8	7.173e-07	1.009e-06	PLB1(2, 20.00), PLPP2(1, 10.00), PLD2(1, 10.00), PLD3(1, 10.00), PLA2G2C(1, 10.00), LPCAT4(1, 10.00), LPCAT2(1, 10.00)
BASE_EXCISION_REPAIR	Base excision repair(hsa03410)	KEGG	5	8	7.752e-07	8.779e-07	XRCC1(2, 20.00), APEX1(1, 10.00), POLD1(1, 10.00), POLE(1, 10.00), POLD3(1, 10.00), LIG1(1, 10.00), LIG3(1, 10.00)
LEGIONELLOSIS	Legionellosis(hsa05134)	KEGG	4	9	8.018e-07	1.579e-06	C3(2, 20.00), HSPA2(1, 10.00), CXCL3(1, 10.00), CASP3(1, 10.00), BCL2L13(1, 10.00), VCP(1, 10.00), TNF(1, 10.00), NFKB2(1, 10.00)
INTESTINAL_IMMUNE_NETWORK_FOR_IGA_PRODUCTION	Intestinal immune network for IgA production(hsa04672)	KEGG	4	7	1.069e-06	2.068e-06	LTBR(1, 10.00), HLA-DPB1(1, 10.00), CD28(1, 10.00), CD40LG(1, 10.00), TNFRSF17(1, 10.00), PIGR(1, 10.00), MADCAM1(1, 10.00)
RETINOL_METABOLISM	Retinol metabolism(hsa00830)	KEGG	5	9	1.197e-06	5.985e-06	UGT2B10(2, 20.00), RETSAT(1, 10.00), UGT1A10(1, 10.00), DHRS4(1, 10.00), CYP2C18(1, 10.00), CYP27C1(1, 10.00), UGT1A7(1, 10.00), ADH6(1, 10.00)
PANCREATIC_CANCER	Pancreatic cancer(hsa05212)	KEGG	6	11	1.239e-06	3.595e-06	MTOR(2, 20.00), ERBB2(1, 10.00), BRCA2(1, 10.00), TP53(1, 10.00), CCND1(1, 10.00), CDKN1A(1, 10.00), PIK3CD(1, 10.00), CHUK(1, 10.00), SMAD2(1, 10.00), MAPK3(1, 10.00)
CYSTEINE_AND_METHIONINE_METABOLISM	Cysteine and methionine metabolism(hsa00270)	KEGG	2	7	1.434e-06	1.849e-06	MTR(2, 20.00), DNMT3B(1, 10.00), SDSL(1, 10.00), MTAP(1, 10.00), CTH(1, 10.00), LDHC(1, 10.00)
VITAMIN_DIGESTION_AND_ABSORPTION	Vitamin digestion and absorption(hsa04977)	KEGG	6	8	1.454e-06	0.0002363	PNLIP(2, 20.00), PLB1(2, 20.00), APOB(1, 10.00), BTD(1, 10.00), RBP2(1, 10.00), ABCC1(1, 10.00)
CITRATE_CYCLE_TCA_CYCLE	Citrate cycle (TCA cycle)(hsa00020)	KEGG	3	7	1.635e-06	2.052e-06	DLAT(2, 20.00), PCK2(1, 10.00), OGDH(1, 10.00), PCK1(1, 10.00), SDHA(1, 10.00), OGDHL(1, 10.00)
MISMATCH_REPAIR	Mismatch repair(hsa03430)	KEGG	5	7	2.041e-06	4.608e-06	RPA1(1, 10.00), EXO1(1, 10.00), RFC1(1, 10.00), POLD1(1, 10.00), POLD3(1, 10.00), LIG1(1, 10.00), MLH3(1, 10.00)
CYTOSOLIC_DNA_SENSING_PATHWAY	Cytosolic DNA-sensing pathway(hsa04623)	KEGG	5	8	2.264e-06	2.943e-06	IRF3(1, 10.00), DDX58(1, 10.00), ADAR(1, 10.00), TREX1(1, 10.00), IFNA6(1, 10.00), CHUK(1, 10.00), RIPK3(1, 10.00), IFNA21(1, 10.00)
ALLOGRAFT_REJECTION	Allograft rejection(hsa05330)	KEGG	3	6	3.27e-06	3.384e-06	HLA-DPB1(1, 10.00), CD28(1, 10.00), CD40LG(1, 10.00), HLA-E(1, 10.00), TNF(1, 10.00), PRF1(1, 10.00)
VIBRIO_CHOLERAE_INFECTION	Vibrio cholerae infection(hsa05110)	KEGG	4	8	4.074e-06	0.0002207	ADCY9(3, 30.00), PLCG1(2, 20.00), CFTR(1, 10.00), ATP6V0D1(1, 10.00), ADCY3(1, 10.00)
ALDOSTERONE_REGULATED_SODIUM_REABSORPTION	Aldosterone-regulated sodium reabsorption(hsa04960)	KEGG	3	7	4.086e-06	4.202e-06	ATP1A2(2, 20.00), KCNJ1(1, 10.00), PIK3CD(1, 10.00), IRS1(1, 10.00), MAPK3(1, 10.00), SCNN1B(1, 10.00)
MINERAL_ABSORPTION	Mineral absorption(hsa04978)	KEGG	4	8	4.611e-06	1.034e-05	SLC6A19(2, 20.00), ATP1A2(2, 20.00), SLC30A1(1, 10.00), SLC5A1(1, 10.00), ATP2B1(1, 10.00), SLC39A4(1, 10.00)
MATURITY_ONSET_DIABETES_OF_THE_YOUNG	Maturity onset diabetes of the young(hsa04950)	KEGG	3	6	5.441e-06	1.171e-05	HNF1A(2, 20.00), NEUROG3(1, 10.00), RFX6(1, 10.00), PAX6(1, 10.00), NKX6-1(1, 10.00)
AUTOIMMUNE_THYROID_DISEASE	Autoimmune thyroid disease(hsa05320)	KEGG	5	7	7.998e-06	8.841e-06	HLA-DPB1(1, 10.00), CD28(1, 10.00), CD40LG(1, 10.00), IFNA6(1, 10.00), HLA-E(1, 10.00), IFNA21(1, 10.00), PRF1(1, 10.00)
RHEUMATOID_ARTHRITIS	Rheumatoid arthritis(hsa05323)	KEGG	6	9	8.478e-06	4.373e-05	HLA-DPB1(1, 10.00), TEK(1, 10.00), CD28(1, 10.00), ITGAL(1, 10.00), ICAM1(1, 10.00), ATP6V0D1(1, 10.00), MMP1(1, 10.00), TNF(1, 10.00), FLT1(1, 10.00)
TYPE_I_DIABETES_MELLITUS	Type I diabetes mellitus(hsa04940)	KEGG	3	6	9.698e-06	0.000197	HLA-DPB1(1, 10.00), CD28(1, 10.00), HLA-E(1, 10.00), TNF(1, 10.00), ICA1(1, 10.00), PRF1(1, 10.00)
RIBOSOME	Ribosome(hsa03010)	KEGG	5	8	1.093e-05	5.824e-05	MRPL27(1, 10.00), RPLP0(1, 10.00), MRPL14(1, 10.00), MRPL23(1, 10.00), RPL5(1, 10.00), RPL15(1, 10.00), MRPL3(1, 10.00), RPL26L1(1, 10.00)
ARGININE_BIOSYNTHESIS	Arginine biosynthesis(hsa00220)	KEGG	4	6	1.096e-05	1.195e-05	NOS1(1, 10.00), NOS3(1, 10.00), GPT2(1, 10.00), OTC(1, 10.00), GLUD2(1, 10.00), GPT(1, 10.00)
HIPPO_SIGNALING_PATHWAY_MULTIPLE_SPECIES	Hippo signaling pathway - multiple species(hsa04392)	KEGG	4	7	1.236e-05	2.171e-05	FAT4(2, 20.00), DCHS1(1, 10.00), LATS2(1, 10.00), STK3(1, 10.00), NF2(1, 10.00), TEAD2(1, 10.00)
RNA_POLYMERASE	RNA polymerase(hsa03020)	KEGG	3	6	1.283e-05	7.313e-05	POLR2A(2, 20.00), POLR2B(2, 20.00), POLR1A(1, 10.00), POLR2I(1, 10.00)
INFLAMMATORY_BOWEL_DISEASE_IBD	Inflammatory bowel disease (IBD)(hsa05321)	KEGG	6	8	1.456e-05	2.703e-05	MAF(2, 20.00), STAT6(1, 10.00), HLA-DPB1(1, 10.00), IL12RB2(1, 10.00), SMAD2(1, 10.00), TNF(1, 10.00), IFNGR1(1, 10.00)
OXIDATIVE_PHOSPHORYLATION	Oxidative phosphorylation(hsa00190)	KEGG	5	8	1.562e-05	4.414e-05	NDUFS2(2, 20.00), NDUFV2(1, 10.00), ATP4A(1, 10.00), NDUFC2-KCTD14(1, 10.00), ATP5F1C(1, 10.00), SDHA(1, 10.00), ATP6V0D1(1, 10.00)
LEISHMANIASIS	Leishmaniasis(hsa05140)	KEGG	4	8	1.926e-05	3.818e-05	C3(2, 20.00), HLA-DPB1(1, 10.00), MAP3K7(1, 10.00), FCGR2A(1, 10.00), MAPK3(1, 10.00), TNF(1, 10.00), IFNGR1(1, 10.00)
PENTOSE_AND_GLUCURONATE_INTERCONVERSIONS	Pentose and glucuronate interconversions(hsa00040)	KEGG	4	6	1.95e-05	6.037e-05	UGT2B10(2, 20.00), KL(1, 10.00), XYLB(1, 10.00), UGT1A10(1, 10.00), UGT1A7(1, 10.00)
AUTOPHAGY_OTHER	Autophagy - other(hsa04136)	KEGG	5	7	2.267e-05	2.523e-05	MTOR(2, 20.00), RPTOR(1, 10.00), GABARAP(1, 10.00), ATG7(1, 10.00), ATG4D(1, 10.00), ATG2A(1, 10.00)
GLYOXYLATE_AND_DICARBOXYLATE_METABOLISM	Glyoxylate and dicarboxylate metabolism(hsa00630)	KEGG	4	6	3.08e-05	5.107e-05	HOGA1(1, 10.00), AFMID(1, 10.00), GLYCTK(1, 10.00), ACSS1(1, 10.00), AGXT(1, 10.00), HAO2(1, 10.00)
STARCH_AND_SUCROSE_METABOLISM	Starch and sucrose metabolism(hsa00500)	KEGG	4	7	3.349e-05	0.0002531	PGM2L1(1, 10.00), AGL(1, 10.00), GPI(1, 10.00), MGAM(1, 10.00), ENPP3(1, 10.00), GANC(1, 10.00), GAA(1, 10.00)
FATTY_ACID_DEGRADATION	Fatty acid degradation(hsa00071)	KEGG	5	7	3.49e-05	4.975e-05	CPT1A(1, 10.00), CPT1C(1, 10.00), ACADVL(1, 10.00), ADH6(1, 10.00), ACOX3(1, 10.00), ACSL1(1, 10.00), GCDH(1, 10.00)
MUCIN_TYPE_O_GLYCAN_BIOSYNTHESIS	Mucin type O-glycan biosynthesis(hsa00512)	KEGG	4	6	3.515e-05	8.218e-05	GALNT14(2, 20.00), GALNTL6(2, 20.00), C1GALT1C1(1, 10.00), GALNT3(1, 10.00)
ARGININE_AND_PROLINE_METABOLISM	Arginine and proline metabolism(hsa00330)	KEGG	5	7	4.305e-05	4.68e-05	NOS1(1, 10.00), NOS3(1, 10.00), ALDH4A1(1, 10.00), HOGA1(1, 10.00), DAO(1, 10.00), CKMT1B(1, 10.00), P4HA2(1, 10.00)
TOLL_LIKE_RECEPTOR_SIGNALING_PATHWAY	Toll-like receptor signaling pathway(hsa04620)	KEGG	5	9	4.563e-05	0.0006741	IRF3(1, 10.00), IRF5(1, 10.00), IFNA6(1, 10.00), PIK3CD(1, 10.00), CHUK(1, 10.00), MAP3K7(1, 10.00), MAPK3(1, 10.00), IFNA21(1, 10.00), TNF(1, 10.00)
PATHOGENIC_ESCHERICHIA_COLI_INFECTION	Pathogenic Escherichia coli infection(hsa05130)	KEGG	4	7	4.959e-05	0.0001506	CTTN(1, 10.00), TUBA3E(1, 10.00), TUBA1A(1, 10.00), ROCK2(1, 10.00), OCLN(1, 10.00), CDH1(1, 10.00), TUBB4A(1, 10.00)
AFRICAN_TRYPANOSOMIASIS	African trypanosomiasis(hsa05143)	KEGG	4	6	5.641e-05	5.729e-05	PLCB1(1, 10.00), LAMA4(1, 10.00), GNAQ(1, 10.00), TNF(1, 10.00), VCAM1(1, 10.00), ICAM1(1, 10.00)
NUCLEOTIDE_EXCISION_REPAIR	Nucleotide excision repair(hsa03420)	KEGG	5	7	6.512e-05	0.0001707	RFC1(1, 10.00), RPA1(1, 10.00), GTF2H4(1, 10.00), POLD1(1, 10.00), POLE(1, 10.00), POLD3(1, 10.00), LIG1(1, 10.00)
OTHER_GLYCAN_DEGRADATION	Other glycan degradation(hsa00511)	KEGG	3	5	8.407e-05	0.0002315	NEU4(1, 10.00), FUCA2(1, 10.00), FUCA1(1, 10.00), NEU2(1, 10.00), GBA(1, 10.00)
PORPHYRIN_AND_CHLOROPHYLL_METABOLISM	Porphyrin and chlorophyll metabolism(hsa00860)	KEGG	4	6	8.994e-05	0.0003212	UGT2B10(2, 20.00), ALAS1(1, 10.00), BLVRA(1, 10.00), UGT1A7(1, 10.00), UGT1A10(1, 10.00)
CARDIAC_MUSCLE_CONTRACTION	Cardiac muscle contraction(hsa04260)	KEGG	4	8	9.379e-05	0.0001113	ATP1A2(2, 20.00), RYR2(1, 10.00), TPM3(1, 10.00), CACNA1F(1, 10.00), CACNG1(1, 10.00), CACNA1S(1, 10.00), CACNG4(1, 10.00)
TRYPTOPHAN_METABOLISM	Tryptophan metabolism(hsa00380)	KEGG	4	6	0.000108	0.002	OGDH(1, 10.00), INMT(1, 10.00), AFMID(1, 10.00), KYAT1(1, 10.00), OGDHL(1, 10.00), GCDH(1, 10.00)
FATTY_ACID_BIOSYNTHESIS	Fatty acid biosynthesis(hsa00061)	KEGG	3	5	0.0001092	0.0001549	FASN(2, 20.00), ACSL1(1, 10.00), ACACA(1, 10.00), ACACB(1, 10.00)
LINOLEIC_ACID_METABOLISM	Linoleic acid metabolism(hsa00591)	KEGG	3	5	0.0001116	0.000224	CYP2C19(2, 20.00), PLB1(2, 20.00), PLA2G2C(1, 10.00)
GLYCEROLIPID_METABOLISM	Glycerolipid metabolism(hsa00561)	KEGG	5	7	0.0001295	0.0002023	PNLIP(2, 20.00), PNLIPRP1(1, 10.00), PLPP2(1, 10.00), CEL(1, 10.00), GLYCTK(1, 10.00), DGKD(1, 10.00)
ALPHA_LINOLENIC_ACID_METABOLISM	alpha-Linolenic acid metabolism(hsa00592)	KEGG	4	5	0.0001333	0.0001384	PLB1(2, 20.00), ACOX3(1, 10.00), PLA2G2C(1, 10.00), FADS2(1, 10.00)
FANCONI_ANEMIA_PATHWAY	Fanconi anemia pathway(hsa03460)	KEGG	5	8	0.0001375	0.0001943	BRCA2(1, 10.00), SLX4(1, 10.00), RPA1(1, 10.00), FANCG(1, 10.00), MUS81(1, 10.00), REV3L(1, 10.00), ATR(1, 10.00), FANCA(1, 10.00)
NICOTINATE_AND_NICOTINAMIDE_METABOLISM	Nicotinate and nicotinamide metabolism(hsa00760)	KEGG	3	5	0.0001419	0.0003495	NADK2(1, 10.00), NT5C3A(1, 10.00), ENPP3(1, 10.00), NMRK1(1, 10.00), NMRK2(1, 10.00)
EPITHELIAL_CELL_SIGNALING_IN_HELICOBACTER_PYLORI_INFECTION	Epithelial cell signaling in Helicobacter pylori infection(hsa05120)	KEGG	3	7	0.0001427	0.0001973	PLCG1(2, 20.00), CASP3(1, 10.00), CHUK(1, 10.00), PTPRZ1(1, 10.00), MET(1, 10.00), ATP6V0D1(1, 10.00)
PROXIMAL_TUBULE_BICARBONATE_RECLAMATION	Proximal tubule bicarbonate reclamation(hsa04964)	KEGG	4	5	0.0002457	0.001	ATP1A2(2, 20.00), PCK2(1, 10.00), PCK1(1, 10.00), GLUD2(1, 10.00)
STEROID_HORMONE_BIOSYNTHESIS	Steroid hormone biosynthesis(hsa00140)	KEGG	4	6	0.0003288	0.003	UGT2B10(2, 20.00), CYP11B2(1, 10.00), UGT1A7(1, 10.00), UGT1A10(1, 10.00), HSD3B2(1, 10.00)
PROTEIN_EXPORT	Protein export(hsa03060)	KEGG	3	4	0.0003946	0.002	OXA1L(1, 10.00), SPCS3(1, 10.00), SRPRB(1, 10.00), SRPRA(1, 10.00)
GALACTOSE_METABOLISM	Galactose metabolism(hsa00052)	KEGG	2	5	0.0004271	0.0006427	GANC(1, 10.00), LCT(1, 10.00), MGAM(1, 10.00), GAA(1, 10.00), PFKP(1, 10.00)
PRIMARY_IMMUNODEFICIENCY	Primary immunodeficiency(hsa05340)	KEGG	3	5	0.0004551	0.002	CD8A(1, 10.00), IGLL1(1, 10.00), CD40LG(1, 10.00), AIRE(1, 10.00), CD19(1, 10.00)
CARBOHYDRATE_DIGESTION_AND_ABSORPTION	Carbohydrate digestion and absorption(hsa04973)	KEGG	3	6	0.0005508	0.000651	ATP1A2(2, 20.00), SLC5A1(1, 10.00), LCT(1, 10.00), PIK3CD(1, 10.00), MGAM(1, 10.00)
BIOSYNTHESIS_OF_UNSATURATED_FATTY_ACIDS	Biosynthesis of unsaturated fatty acids(hsa01040)	KEGG	4	4	0.0007103	0.0008128	FADS1(1, 10.00), ACOX3(1, 10.00), FADS2(1, 10.00), ACOT2(1, 10.00)
FOLATE_BIOSYNTHESIS	Folate biosynthesis(hsa00790)	KEGG	3	4	0.0007359	0.001	GPHN(2, 20.00), ALPI(1, 10.00), ALPP(1, 10.00)
FRUCTOSE_AND_MANNOSE_METABOLISM	Fructose and mannose metabolism(hsa00051)	KEGG	5	5	0.000744	0.001	PFKP(1, 10.00), KHK(1, 10.00), PFKFB2(1, 10.00), PFKFB4(1, 10.00), MPI(1, 10.00)
FC_EPSILON_RI_SIGNALING_PATHWAY	Fc epsilon RI signaling pathway(hsa04664)	KEGG	3	6	0.0009912	0.001	PLCG1(2, 20.00), MAPK3(1, 10.00), TNF(1, 10.00), PIK3CD(1, 10.00), VAV3(1, 10.00)
ASCORBATE_AND_ALDARATE_METABOLISM	Ascorbate and aldarate metabolism(hsa00053)	KEGG	3	4	0.001	0.001	UGT2B10(2, 20.00), UGT1A7(1, 10.00), UGT1A10(1, 10.00)
ONE_CARBON_POOL_BY_FOLATE	One carbon pool by folate(hsa00670)	KEGG	3	4	0.001	0.003	MTR(2, 20.00), MTFMT(1, 10.00), TYMS(1, 10.00)
GLYCOSAMINOGLYCAN_BIOSYNTHESIS_HEPARAN_SULFATE_HEPARIN	Glycosaminoglycan biosynthesis - heparan sulfate / heparin(hsa00534)	KEGG	2	4	0.001	0.002	NDST1(1, 10.00), NDST2(1, 10.00), EXT2(1, 10.00), HS6ST3(1, 10.00)
RENIN_ANGIOTENSIN_SYSTEM	Renin-angiotensin system(hsa04614)	KEGG	3	4	0.001	0.007	NLN(2, 20.00), KLK2(1, 10.00), AGTR1(1, 10.00)
TAURINE_AND_HYPOTAURINE_METABOLISM	Taurine and hypotaurine metabolism(hsa00430)	KEGG	2	3	0.002	0.015	GGT1(1, 10.00), GGT6(1, 10.00), GGT7(1, 10.00)
HISTIDINE_METABOLISM	Histidine metabolism(hsa00340)	KEGG	4	4	0.002	0.003	ALDH3A1(1, 10.00), HDC(1, 10.00), HNMT(1, 10.00), UROC1(1, 10.00)
VEGF_SIGNALING_PATHWAY	VEGF signaling pathway(hsa04370)	KEGG	3	5	0.004	0.197	PLCG1(2, 20.00), MAPK3(1, 10.00), NOS3(1, 10.00), PIK3CD(1, 10.00)
TYROSINE_METABOLISM	Tyrosine metabolism(hsa00350)	KEGG	3	4	0.005	0.098	DCT(1, 10.00), AOC2(1, 10.00), ALDH3A1(1, 10.00), ADH6(1, 10.00)
ASTHMA	Asthma(hsa05310)	KEGG	3	3	0.005	0.005	HLA-DPB1(1, 10.00), TNF(1, 10.00), CD40LG(1, 10.00)
TERPENOID_BACKBONE_BIOSYNTHESIS	Terpenoid backbone biosynthesis(hsa00900)	KEGG	2	3	0.005	0.049	PCYOX1(1, 10.00), HMGCR(1, 10.00), ZMPSTE24(1, 10.00)
AMINO_SUGAR_AND_NUCLEOTIDE_SUGAR_METABOLISM	Amino sugar and nucleotide sugar metabolism(hsa00520)	KEGG	2	4	0.005	0.005	CYB5R3(1, 10.00), NAGK(1, 10.00), GPI(1, 10.00), MPI(1, 10.00)
BIOTIN_METABOLISM	Biotin metabolism(hsa00780)	KEGG	2	2	0.006	0.007	BTD(1, 10.00), HLCS(1, 10.00)
PENTOSE_PHOSPHATE_PATHWAY	Pentose phosphate pathway(hsa00030)	KEGG	1	3	0.007	0.022	GLYCTK(1, 10.00), GPI(1, 10.00), PFKP(1, 10.00)
GLYCOSPHINGOLIPID_BIOSYNTHESIS_LACTO_AND_NEOLACTO_SERIES	Glycosphingolipid biosynthesis - lacto and neolacto series(hsa00601)	KEGG	2	3	0.008	0.013	FUT6(1, 10.00), FUT5(1, 10.00), B3GNT3(1, 10.00)
VALINE,_LEUCINE_AND_ISOLEUCINE_DEGRADATION	Valine, leucine and isoleucine degradation(hsa00280)	KEGG	4	4	0.015	0.497	BCKDHB(1, 10.00), DBT(1, 10.00), MCCC1(1, 10.00), BCKDHA(1, 10.00)
THIAMINE_METABOLISM	Thiamine metabolism(hsa00730)	KEGG	2	2	0.025	0.285	ALPI(1, 10.00), ALPP(1, 10.00)
APOPTOSIS_MULTIPLE_SPECIES	Apoptosis - multiple species(hsa04215)	KEGG	3	3	0.025	0.027	BIRC3(1, 10.00), BCL2L11(1, 10.00), CASP3(1, 10.00)
PHENYLALANINE_METABOLISM	Phenylalanine metabolism(hsa00360)	KEGG	1	2	0.028	0.092	AOC2(1, 10.00), ALDH3A1(1, 10.00)
GLYCOSPHINGOLIPID_BIOSYNTHESIS_GANGLIO_SERIES	Glycosphingolipid biosynthesis - ganglio series(hsa00604)	KEGG	2	2	0.031	0.05	B4GALNT1(1, 10.00), SLC33A1(1, 10.00)
NITROGEN_METABOLISM	Nitrogen metabolism(hsa00910)	KEGG	2	2	0.033	0.083	CA9(1, 10.00), GLUD2(1, 10.00)
FERROPTOSIS	Ferroptosis(hsa04216)	KEGG	3	3	0.034	0.049	ACSL1(1, 10.00), TP53(1, 10.00), ATG7(1, 10.00)
D_ARGININE_AND_D_ORNITHINE_METABOLISM	D-Arginine and D-ornithine metabolism(hsa00472)	KEGG	1	1	0.036	0.048	DAO(1, 10.00)
PRIMARY_BILE_ACID_BIOSYNTHESIS	Primary bile acid biosynthesis(hsa00120)	KEGG	2	2	0.043	0.155	AMACR(1, 10.00), HSD17B4(1, 10.00)
STEROID_BIOSYNTHESIS	Steroid biosynthesis(hsa00100)	KEGG	2	2	0.048	0.369	CEL(1, 10.00), DHCR24(1, 10.00)
NON_HOMOLOGOUS_END_JOINING	Non-homologous end-joining(hsa03450)	KEGG	2	2	0.055	0.141	XRCC5(1, 10.00), RAD50(1, 10.00)
PANTOTHENATE_AND_COA_BIOSYNTHESIS	Pantothenate and CoA biosynthesis(hsa00770)	KEGG	2	2	0.055	0.163	VNN1(1, 10.00), ENPP3(1, 10.00)
GLYCOSAMINOGLYCAN_DEGRADATION	Glycosaminoglycan degradation(hsa00531)	KEGG	2	2	0.057	0.092	HYAL1(1, 10.00), ARSB(1, 10.00)
BUTANOATE_METABOLISM	Butanoate metabolism(hsa00650)	KEGG	1	2	0.059	0.068	ALDH5A1(1, 10.00), BDH1(1, 10.00)
VALINE,_LEUCINE_AND_ISOLEUCINE_BIOSYNTHESIS	Valine, leucine and isoleucine biosynthesis(hsa00290)	KEGG	1	1	0.071	1	SDSL(1, 10.00)
COLLECTING_DUCT_ACID_SECRETION	Collecting duct acid secretion(hsa04966)	KEGG	2	2	0.076	0.096	ATP6V0D1(1, 10.00), ATP4A(1, 10.00)
BETA_ALANINE_METABOLISM	beta-Alanine metabolism(hsa00410)	KEGG	1	2	0.081	0.092	AOC2(1, 10.00), ALDH3A1(1, 10.00)
D_GLUTAMINE_AND_D_GLUTAMATE_METABOLISM	D-Glutamine and D-glutamate metabolism(hsa00471)	KEGG	1	1	0.088	0.118	GLUD2(1, 10.00)
PRION_DISEASES	Prion diseases(hsa05020)	KEGG	1	2	0.099	0.37	MAPK3(1, 10.00), C5(1, 10.00)
SULFUR_METABOLISM	Sulfur metabolism(hsa00920)	KEGG	1	1	0.114	0.924	ETHE1(1, 10.00)
RIBOFLAVIN_METABOLISM	Riboflavin metabolism(hsa00740)	KEGG	1	1	0.119	0.625	ENPP3(1, 10.00)
SYNTHESIS_AND_DEGRADATION_OF_KETONE_BODIES	Synthesis and degradation of ketone bodies(hsa00072)	KEGG	1	1	0.13	1	BDH1(1, 10.00)
GLYCOSAMINOGLYCAN_BIOSYNTHESIS_KERATAN_SULFATE	Glycosaminoglycan biosynthesis - keratan sulfate(hsa00533)	KEGG	1	1	0.16	0.257	CHST2(1, 10.00)
MANNOSE_TYPE_O_GLYCAN_BIOSYNTHESIS	Mannose type O-glycan biosynthesis(hsa00515)	KEGG	1	1	0.218	0.463	MGAT5B(1, 10.00)
FATTY_ACID_ELONGATION	Fatty acid elongation(hsa00062)	KEGG	1	1	0.218	0.312	ACOT2(1, 10.00)
SNARE_INTERACTIONS_IN_VESICULAR_TRANSPORT	SNARE interactions in vesicular transport(hsa04130)	KEGG	1	1	0.231	1	VAMP8(1, 10.00)
OTHER_TYPES_OF_O_GLYCAN_BIOSYNTHESIS	Other types of O-glycan biosynthesis(hsa00514)	KEGG	1	1	0.238	0.66	GXYLT1(1, 10.00)

## Sheet: KEGG tumor thrombi
Pathway	Name	Class	Samples_Affected	Total_Variations	p-value	FDR	Genes
PATHWAYS_IN_CANCER	Pathways in cancer(hsa05200)	KEGG	10	212	1.847e-61	5.663e-61	VHL(6, 60.00), TCF7L2(4, 40.00), CREBBP(3, 30.00), RET(3, 30.00), FLT4(3, 30.00), WNT2(3, 30.00), PLCG1(3, 30.00), WNT8A(2, 20.00), PIK3CD(2, 20.00), ERBB2(2, 20.00), ARHGEF12(2, 20.00), CAMK2B(2, 20.00), ADCY1(2, 20.00), IL7R(2, 20.00), LAMB2(2, 20.00), LAMB4(2, 20.00), MET(2, 20.00), STAT6(2, 20.00), COL4A6(2, 20.00), LAMC2(2, 20.00), GNAS(2, 20.00), HDAC2(2, 20.00), COL4A3(2, 20.00), FH(2, 20.…
GLUTAMATERGIC_SYNAPSE	Glutamatergic synapse(hsa04724)	KEGG	8	67	3.132e-61	4.847e-61	PLA2G4B(3, 30.00), GRIK4(3, 30.00), GRIN2A(3, 30.00), GRK2(2, 20.00), PRKCB(2, 20.00), GRIN3B(2, 20.00), SHANK3(2, 20.00), SHANK1(2, 20.00), ADCY1(2, 20.00), GNAS(2, 20.00), GRIN2B(2, 20.00), PPP3CB(2, 20.00), GRIK3(1, 10.00), PLCB1(1, 10.00), GRIA2(1, 10.00), CACNA1D(1, 10.00), GRIA1(1, 10.00), ITPR2(1, 10.00), GLUL(1, 10.00), PLD1(1, 10.00), ITPR3(1, 10.00), CACNA1A(1, 10.00), CACNA1C(1, 10.00)…
OXYTOCIN_SIGNALING_PATHWAY	Oxytocin signaling pathway(hsa04921)	KEGG	9	85	3.54e-60	1.009e-59	RYR1(5, 50.00), RYR3(3, 30.00), PLA2G4B(3, 30.00), NPR1(2, 20.00), MYLK(2, 20.00), CACNA2D2(2, 20.00), RYR2(2, 20.00), PIK3R5(2, 20.00), SRC(2, 20.00), NPR2(2, 20.00), PRKCB(2, 20.00), CAMK2B(2, 20.00), ADCY1(2, 20.00), GNAS(2, 20.00), PPP3CB(2, 20.00), PTGS2(1, 10.00), CACNA1C(1, 10.00), NFATC4(1, 10.00), JUN(1, 10.00), CDKN1A(1, 10.00), EGFR(1, 10.00), ITPR2(1, 10.00), CAMK2G(1, 10.00), PLCB3(1…
REGULATION_OF_ACTIN_CYTOSKELETON	Regulation of actin cytoskeleton(hsa04810)	KEGG	8	81	6.143e-60	2.812e-59	MYH14(3, 30.00), CYFIP2(3, 30.00), ITGA10(3, 30.00), MYH9(3, 30.00), ITGA7(2, 20.00), ITGB4(2, 20.00), NCKAP1L(2, 20.00), ARHGEF7(2, 20.00), PIK3CD(2, 20.00), TIAM1(2, 20.00), PIP4K2B(2, 20.00), SRC(2, 20.00), ARHGEF12(2, 20.00), ITGB2(2, 20.00), SLC9A1(2, 20.00), PIP5K1A(2, 20.00), MYLK(2, 20.00), GNA12(2, 20.00), ITGAM(2, 20.00), BAIAP2(2, 20.00), MYH10(1, 10.00), PTK2(1, 10.00), LIMK2(1, 10.00…
CIRCADIAN_ENTRAINMENT	Circadian entrainment(hsa04713)	KEGG	8	67	1.128e-59	1.404e-59	RYR1(5, 50.00), PER3(4, 40.00), RYR3(3, 30.00), GRIN2A(3, 30.00), CACNA1I(2, 20.00), RYR2(2, 20.00), PRKCB(2, 20.00), CACNA1G(2, 20.00), CAMK2B(2, 20.00), PER1(2, 20.00), ADCY1(2, 20.00), GNAS(2, 20.00), GRIN2B(2, 20.00), CACNA1C(1, 10.00), CREB1(1, 10.00), PLCB1(1, 10.00), GRIA2(1, 10.00), GRIA1(1, 10.00), CACNA1H(1, 10.00), CACNA1D(1, 10.00), GUCY1A2(1, 10.00), GRIN1(1, 10.00), NOS1(1, 10.00), …
RAP1_SIGNALING_PATHWAY	Rap1 signaling pathway(hsa04015)	KEGG	9	102	3.043e-59	1.355e-58	PLCG1(3, 30.00), FLT4(3, 30.00), GRIN2A(3, 30.00), PRKD1(3, 30.00), CSF1R(2, 20.00), FLT1(2, 20.00), ARAP3(2, 20.00), PIK3CD(2, 20.00), TLN1(2, 20.00), TIAM1(2, 20.00), MAGI1(2, 20.00), SIPA1L3(2, 20.00), SRC(2, 20.00), ITGB2(2, 20.00), PRKCB(2, 20.00), PARD3(2, 20.00), ADCY1(2, 20.00), GNAS(2, 20.00), GRIN2B(2, 20.00), MET(2, 20.00), ITGAM(2, 20.00), PRKD2(2, 20.00), RASGRP2(1, 10.00), RAPGEF6(1…
EPSTEIN_BARR_VIRUS_INFECTION	Epstein-Barr virus infection(hsa05169)	KEGG	9	86	4.896e-59	6.8e-59	NCOR2(3, 30.00), NUP214(3, 30.00), PLCG1(3, 30.00), CREBBP(3, 30.00), HDAC2(2, 20.00), HSPA6(2, 20.00), POLR3E(2, 20.00), PIK3CD(2, 20.00), MAP3K7(2, 20.00), YWHAE(2, 20.00), POLR2B(2, 20.00), EP300(2, 20.00), CSNK2A1(2, 20.00), HDAC1(1, 10.00), HDAC5(1, 10.00), NFKBIB(1, 10.00), PSMD4(1, 10.00), CDKN1A(1, 10.00), HLA-G(1, 10.00), HLA-F(1, 10.00), PSMD3(1, 10.00), PSMD2(1, 10.00), RIPK1(1, 10.00)…
TRANSCRIPTIONAL_MISREGULATION_IN_CANCER	Transcriptional misregulation in cancer(hsa05202)	KEGG	9	82	7.628e-59	1.24e-57	KMT2A(4, 40.00), ATM(3, 30.00), NFKBIZ(3, 30.00), NCOR1(3, 30.00), DOT1L(3, 30.00), MAF(3, 30.00), HDAC2(2, 20.00), FUS(2, 20.00), FLT1(2, 20.00), ZBTB16(2, 20.00), MET(2, 20.00), CSF1R(2, 20.00), MMP9(2, 20.00), RXRA(2, 20.00), ITGAM(2, 20.00), BAIAP3(2, 20.00), HDAC1(1, 10.00), BCL2L1(1, 10.00), ELANE(1, 10.00), IGF1R(1, 10.00), CDKN1A(1, 10.00), SMAD1(1, 10.00), PML(1, 10.00), IGF1(1, 10.00), …
CALCIUM_SIGNALING_PATHWAY	Calcium signaling pathway(hsa04020)	KEGG	8	99	1.685e-58	1.977e-58	RYR1(5, 50.00), PLCG1(3, 30.00), RYR3(3, 30.00), CACNA1E(3, 30.00), GRIN2A(3, 30.00), ATP2B2(3, 30.00), STIM1(2, 20.00), P2RX4(2, 20.00), RYR2(2, 20.00), PRKCB(2, 20.00), CACNA1G(2, 20.00), HRH2(2, 20.00), ERBB2(2, 20.00), CACNA1I(2, 20.00), MYLK(2, 20.00), CAMK2B(2, 20.00), ATP2B3(2, 20.00), ADCY1(2, 20.00), GNAS(2, 20.00), PPP3CB(2, 20.00), STIM2(1, 10.00), CACNA1C(1, 10.00), ATP2A1(1, 10.00), …
PI3K_AKT_SIGNALING_PATHWAY	PI3K-Akt signaling pathway(hsa04151)	KEGG	9	162	2.13e-58	7.363e-58	TNXB(4, 40.00), ITGA10(3, 30.00), FLT4(3, 30.00), COL6A3(3, 30.00), PPP2R3B(2, 20.00), THBS2(2, 20.00), PIK3CD(2, 20.00), MAGI1(2, 20.00), ERBB2(2, 20.00), IL7R(2, 20.00), ITGA7(2, 20.00), LAMB2(2, 20.00), LAMB4(2, 20.00), THBS3(2, 20.00), PIK3R5(2, 20.00), COL4A6(2, 20.00), LAMC2(2, 20.00), GYS2(2, 20.00), COL4A3(2, 20.00), CHAD(2, 20.00), FLT1(2, 20.00), CSF1R(2, 20.00), LAMA2(2, 20.00), RXRA(2…
CAMP_SIGNALING_PATHWAY	cAMP signaling pathway(hsa04024)	KEGG	9	95	2.152e-58	2.534e-58	ATP2B2(3, 30.00), GRIN2A(3, 30.00), CREBBP(3, 30.00), GABBR1(2, 20.00), TSHR(2, 20.00), EP300(2, 20.00), ARAP3(2, 20.00), SLC9A1(2, 20.00), RYR2(2, 20.00), PIK3CD(2, 20.00), TIAM1(2, 20.00), GRIN3B(2, 20.00), NPR1(2, 20.00), CAMK2B(2, 20.00), ATP2B3(2, 20.00), ADCY1(2, 20.00), GNAS(2, 20.00), GRIN2B(2, 20.00), PTCH1(2, 20.00), NPY1R(1, 10.00), ATP2A2(1, 10.00), FXYD1(1, 10.00), GRIA2(1, 10.00), C…
HUMAN_T_CELL_LEUKEMIA_VIRUS_1_INFECTION	Human T-cell leukemia virus 1 infection(hsa05166)	KEGG	8	96	4.22e-58	7.662e-58	ATM(3, 30.00), WNT2(3, 30.00), CREBBP(3, 30.00), POLD1(2, 20.00), EGR1(2, 20.00), PIK3CD(2, 20.00), TLN1(2, 20.00), WNT8A(2, 20.00), ITGB2(2, 20.00), SRF(2, 20.00), EP300(2, 20.00), ADCY1(2, 20.00), KAT5(2, 20.00), PPP3CB(2, 20.00), WNT3A(1, 10.00), TGFB1(1, 10.00), NFATC4(1, 10.00), POLE3(1, 10.00), HLA-C(1, 10.00), TLN2(1, 10.00), CDKN1A(1, 10.00), HLA-G(1, 10.00), HLA-F(1, 10.00), ADCY9(1, 10.…
ESTROGEN_SIGNALING_PATHWAY	Estrogen signaling pathway(hsa04915)	KEGG	8	70	4.782e-58	6.699e-58	KRT9(4, 40.00), HSPA6(2, 20.00), GABBR1(2, 20.00), PIK3CD(2, 20.00), SRC(2, 20.00), KRT27(2, 20.00), ADCY1(2, 20.00), GNAS(2, 20.00), MMP9(2, 20.00), KRT19(2, 20.00), PLCB1(1, 10.00), JUN(1, 10.00), KRT32(1, 10.00), EGFR(1, 10.00), HSP90B1(1, 10.00), KRT36(1, 10.00), GPER1(1, 10.00), FKBP5(1, 10.00), HSPA1A(1, 10.00), PLCB3(1, 10.00), RARA(1, 10.00), NCOA2(1, 10.00), NCOA3(1, 10.00), NCOA1(1, 10.…
PROTEOGLYCANS_IN_CANCER	Proteoglycans in cancer(hsa05205)	KEGG	9	101	9.062e-58	3.776e-57	PLCG1(3, 30.00), WNT2(3, 30.00), ANK2(3, 30.00), CTTN(2, 20.00), WNT8A(2, 20.00), PIK3CD(2, 20.00), TIAM1(2, 20.00), SRC(2, 20.00), ARHGEF12(2, 20.00), PRKCB(2, 20.00), CAMK2B(2, 20.00), PTPN6(2, 20.00), SLC9A1(2, 20.00), ERBB2(2, 20.00), MMP9(2, 20.00), FLNB(2, 20.00), PTCH1(2, 20.00), MET(2, 20.00), WNT3A(1, 10.00), TGFB1(1, 10.00), ITGB3(1, 10.00), ERBB3(1, 10.00), CDKN1A(1, 10.00), RRAS2(1, 1…
FOCAL_ADHESION	Focal adhesion(hsa04510)	KEGG	9	116	1.476e-57	2.171e-57	TNXB(4, 40.00), ITGA10(3, 30.00), FLT4(3, 30.00), COL6A3(3, 30.00), CHAD(2, 20.00), ITGA7(2, 20.00), TLN1(2, 20.00), LAMB4(2, 20.00), ITGB4(2, 20.00), LAMB2(2, 20.00), THBS2(2, 20.00), THBS3(2, 20.00), PIK3CD(2, 20.00), FLT1(2, 20.00), ERBB2(2, 20.00), SRC(2, 20.00), LAMA2(2, 20.00), LAMA3(2, 20.00), PRKCB(2, 20.00), COL4A6(2, 20.00), LAMC2(2, 20.00), FLNB(2, 20.00), COL4A3(2, 20.00), MYLK(2, 20.…
ENDOCYTOSIS	Endocytosis(hsa04144)	KEGG	7	77	3.724e-57	5.106e-57	ACAP1(3, 30.00), USP8(2, 20.00), HSPA6(2, 20.00), GRK2(2, 20.00), STAMBP(2, 20.00), ARAP3(2, 20.00), GRK6(2, 20.00), PSD4(2, 20.00), SRC(2, 20.00), ACAP3(2, 20.00), PARD3(2, 20.00), PIP5K1A(2, 20.00), WIPF2(2, 20.00), GBF1(2, 20.00), ASAP1(2, 20.00), ASAP2(2, 20.00), WASHC4(1, 10.00), HLA-C(1, 10.00), EGFR(1, 10.00), HLA-F(1, 10.00), HSPA1A(1, 10.00), ARFGAP3(1, 10.00), CLTC(1, 10.00), CLTB(1, 10…
HUMAN_CYTOMEGALOVIRUS_INFECTION	Human cytomegalovirus infection(hsa05163)	KEGG	7	75	9.329e-57	1.666e-56	CCR1(2, 20.00), PIK3CD(2, 20.00), SRC(2, 20.00), ARHGEF12(2, 20.00), PRKCB(2, 20.00), ADCY1(2, 20.00), GNA12(2, 20.00), PPP3CB(2, 20.00), GNAS(2, 20.00), TAP1(1, 10.00), PTGS2(1, 10.00), PTK2(1, 10.00), NFATC4(1, 10.00), IL10RA(1, 10.00), ARHGEF11(1, 10.00), HLA-C(1, 10.00), CDKN1A(1, 10.00), EGFR(1, 10.00), HLA-F(1, 10.00), ROCK1(1, 10.00), ITGB3(1, 10.00), PTK2B(1, 10.00), CDKN2A(1, 10.00), IL1…
CGMP_PKG_SIGNALING_PATHWAY	cGMP-PKG signaling pathway(hsa04022)	KEGG	9	66	5.547e-56	6.701e-56	ATP2B2(3, 30.00), NPR2(2, 20.00), MYLK(2, 20.00), PIK3R5(2, 20.00), NPR1(2, 20.00), SRF(2, 20.00), GTF2IRD1(2, 20.00), ATP2B3(2, 20.00), ADCY1(2, 20.00), GNA12(2, 20.00), PPP3CB(2, 20.00), NFATC4(1, 10.00), ATP2A1(1, 10.00), ATP2A2(1, 10.00), PLCB1(1, 10.00), MAP2K2(1, 10.00), PLCB3(1, 10.00), PIK3CG(1, 10.00), MYH7(1, 10.00), CACNA1C(1, 10.00), CACNA1D(1, 10.00), ADRA2B(1, 10.00), PDE3B(1, 10.00…
RAS_SIGNALING_PATHWAY	Ras signaling pathway(hsa04014)	KEGG	9	86	1.116e-55	5.037e-55	PLCG1(3, 30.00), RGL2(3, 30.00), SYNGAP1(3, 30.00), PLA2G4B(3, 30.00), FLT4(3, 30.00), GRIN2A(3, 30.00), CSF1R(2, 20.00), FLT1(2, 20.00), PIK3CD(2, 20.00), TIAM1(2, 20.00), PRKCB(2, 20.00), RASA3(2, 20.00), GRIN2B(2, 20.00), MET(2, 20.00), RASGRP2(1, 10.00), BCL2L1(1, 10.00), RRAS2(1, 10.00), EGFR(1, 10.00), MAP2K2(1, 10.00), NTF3(1, 10.00), PLA2G1B(1, 10.00), FOXO4(1, 10.00), ABL1(1, 10.00), BDN…
HUMAN_PAPILLOMAVIRUS_INFECTION	Human papillomavirus infection(hsa05165)	KEGG	8	173	1.139e-55	2.056e-55	TCF7L2(4, 40.00), TNXB(4, 40.00), ITGA10(3, 30.00), CREBBP(3, 30.00), ATM(3, 30.00), WNT2(3, 30.00), COL6A3(3, 30.00), PPP2R3B(2, 20.00), THBS2(2, 20.00), EP300(2, 20.00), WNT8A(2, 20.00), PIK3CD(2, 20.00), MAGI1(2, 20.00), LAMB2(2, 20.00), LAMB4(2, 20.00), THBS3(2, 20.00), COL4A6(2, 20.00), LAMC2(2, 20.00), COL4A3(2, 20.00), GNAS(2, 20.00), HDAC2(2, 20.00), CHAD(2, 20.00), LAMA2(2, 20.00), LAMA3…
SALIVARY_SECRETION	Salivary secretion(hsa04970)	KEGG	9	55	1.788e-55	1.056e-54	MUC5B(5, 50.00), PRB2(3, 30.00), RYR3(3, 30.00), ATP2B2(3, 30.00), SLC9A1(2, 20.00), SLC12A2(2, 20.00), PRKCB(2, 20.00), ATP2B3(2, 20.00), ADCY1(2, 20.00), GNAS(2, 20.00), PLCB1(1, 10.00), SLC4A2(1, 10.00), ATP2B1(1, 10.00), ITPR3(1, 10.00), DMBT1(1, 10.00), GUCY1A2(1, 10.00), TRPV6(1, 10.00), PRH2(1, 10.00), CST5(1, 10.00), NOS1(1, 10.00), PLCB3(1, 10.00), PRKCA(1, 10.00), ATP1B2(1, 10.00), PRKC…
LYSINE_DEGRADATION	Lysine degradation(hsa00310)	KEGG	6	52	2.464e-55	5.133e-55	SETD1A(5, 50.00), KMT2A(4, 40.00), KMT2D(4, 40.00), SETD1B(3, 30.00), DOT1L(3, 30.00), KMT2C(3, 30.00), PRDM2(3, 30.00), KMT5A(2, 20.00), PHYKPL(2, 20.00), EHMT2(2, 20.00), KMT2B(2, 20.00), SETD2(2, 20.00), ASH1L(2, 20.00), PRDM9(2, 20.00), KMT5B(1, 10.00), KMT5C(1, 10.00), OGDH(1, 10.00), KMT2E(1, 10.00), PLOD1(1, 10.00), SETMAR(1, 10.00), SETD3(1, 10.00), EHHADH(1, 10.00), EZH1(1, 10.00), OGDHL…
ECM_RECEPTOR_INTERACTION	ECM-receptor interaction(hsa04512)	KEGG	9	72	4.072e-55	5.491e-55	TNXB(4, 40.00), ITGA10(3, 30.00), COL6A3(3, 30.00), CHAD(2, 20.00), ITGA7(2, 20.00), AGRN(2, 20.00), LAMB2(2, 20.00), LAMB4(2, 20.00), TNN(2, 20.00), GP1BA(2, 20.00), THBS2(2, 20.00), THBS3(2, 20.00), LAMA2(2, 20.00), LAMA3(2, 20.00), ITGB4(2, 20.00), COL4A6(2, 20.00), COL4A3(2, 20.00), LAMC2(2, 20.00), COL1A1(2, 20.00), DAG1(2, 20.00), COL4A1(1, 10.00), ITGA2(1, 10.00), HSPG2(1, 10.00), ITGB3(1,…
CELLULAR_SENESCENCE	Cellular senescence(hsa04218)	KEGG	6	60	5.931e-55	7.061e-55	ATM(3, 30.00), BTRC(2, 20.00), PIK3CD(2, 20.00), TRPV4(2, 20.00), RBL1(2, 20.00), HIPK2(2, 20.00), KIR2DL1(2, 20.00), RAD50(2, 20.00), PPP3CB(2, 20.00), TGFB1(1, 10.00), NFATC4(1, 10.00), HLA-C(1, 10.00), RAD9B(1, 10.00), CDKN1A(1, 10.00), HLA-G(1, 10.00), HLA-F(1, 10.00), MAP2K2(1, 10.00), CDKN2A(1, 10.00), FOXM1(1, 10.00), MYBL2(1, 10.00), TSC2(1, 10.00), MAPKAPK2(1, 10.00), PIK3R1(1, 10.00), P…
PLATELET_ACTIVATION	Platelet activation(hsa04611)	KEGG	6	67	7.824e-55	2.734e-54	PLA2G4B(3, 30.00), STIM1(2, 20.00), GP1BA(2, 20.00), MYLK(2, 20.00), COL3A1(2, 20.00), PIK3CD(2, 20.00), TLN1(2, 20.00), PIK3R5(2, 20.00), SRC(2, 20.00), ARHGEF12(2, 20.00), ADCY1(2, 20.00), GNAS(2, 20.00), COL1A1(2, 20.00), RASGRP2(1, 10.00), PTGS1(1, 10.00), PLCB1(1, 10.00), ITGA2(1, 10.00), ITGB3(1, 10.00), PLA2G4C(1, 10.00), PLCB3(1, 10.00), PIK3CG(1, 10.00), TLN2(1, 10.00), ROCK1(1, 10.00), …
ALDOSTERONE_SYNTHESIS_AND_SECRETION	Aldosterone synthesis and secretion(hsa04925)	KEGG	8	61	1.035e-54	1.068e-54	ATP2B2(3, 30.00), PRKD1(3, 30.00), CACNA1I(2, 20.00), CACNA1G(2, 20.00), HSD3B1(2, 20.00), NPR1(2, 20.00), PRKCB(2, 20.00), CAMK2B(2, 20.00), ATP2B3(2, 20.00), ADCY1(2, 20.00), GNAS(2, 20.00), PRKD2(2, 20.00), CREB1(1, 10.00), PLCB1(1, 10.00), ATP2B1(1, 10.00), CAMK2G(1, 10.00), DAGLB(1, 10.00), KCNK3(1, 10.00), CACNA1H(1, 10.00), CACNA1C(1, 10.00), CACNA1D(1, 10.00), CAMK4(1, 10.00), CACNA1S(1, …
VIRAL_CARCINOGENESIS	Viral carcinogenesis(hsa05203)	KEGG	6	64	1.272e-54	8.269e-53	CREBBP(3, 30.00), HDAC2(2, 20.00), PIK3CD(2, 20.00), YWHAE(2, 20.00), SRC(2, 20.00), SRF(2, 20.00), RBL1(2, 20.00), EP300(2, 20.00), SCRIB(2, 20.00), HDAC1(1, 10.00), HIST1H4A(1, 10.00), HDAC5(1, 10.00), HDAC4(1, 10.00), HIST1H4E(1, 10.00), HLA-C(1, 10.00), JUN(1, 10.00), CDKN1A(1, 10.00), HLA-G(1, 10.00), HLA-F(1, 10.00), USP7(1, 10.00), CDKN2A(1, 10.00), HIST2H2BF(1, 10.00), GTF2A2(1, 10.00), S…
RELAXIN_SIGNALING_PATHWAY	Relaxin signaling pathway(hsa04926)	KEGG	7	60	1.585e-54	7.464e-54	COL3A1(2, 20.00), PIK3CD(2, 20.00), EDN1(2, 20.00), SRC(2, 20.00), MMP9(2, 20.00), COL4A6(2, 20.00), ADCY1(2, 20.00), GNAS(2, 20.00), COL1A1(2, 20.00), COL4A3(2, 20.00), TGFB1(1, 10.00), NOS1(1, 10.00), JUN(1, 10.00), EGFR(1, 10.00), MAP2K2(1, 10.00), PLCB3(1, 10.00), MAP2K7(1, 10.00), RXFP1(1, 10.00), PIK3CA(1, 10.00), MMP13(1, 10.00), PRKACB(1, 10.00), PIK3R2(1, 10.00), PIK3R1(1, 10.00), NFKB1(…
THYROID_HORMONE_SIGNALING_PATHWAY	Thyroid hormone signaling pathway(hsa04919)	KEGG	8	73	2.148e-54	2.684e-53	PLCG1(3, 30.00), NCOR1(3, 30.00), CREBBP(3, 30.00), HDAC2(2, 20.00), MED1(2, 20.00), NOTCH4(2, 20.00), SLC9A1(2, 20.00), PIK3CD(2, 20.00), MED12(2, 20.00), MED13(2, 20.00), SRC(2, 20.00), PRKCB(2, 20.00), RXRA(2, 20.00), EP300(2, 20.00), NOTCH1(2, 20.00), HDAC1(1, 10.00), ATP2A2(1, 10.00), PLCB1(1, 10.00), TBC1D4(1, 10.00), KAT2B(1, 10.00), MAP2K2(1, 10.00), RXRG(1, 10.00), TSC2(1, 10.00), NCOA2(…
TIGHT_JUNCTION	Tight junction(hsa04530)	KEGG	9	73	2.795e-54	3.785e-53	MYH14(3, 30.00), MYH9(3, 30.00), MYH7B(3, 30.00), MYH13(2, 20.00), MYH15(2, 20.00), CTTN(2, 20.00), MYH2(2, 20.00), MAP3K5(2, 20.00), TIAM1(2, 20.00), MAGI1(2, 20.00), ERBB2(2, 20.00), SRC(2, 20.00), TJAP1(2, 20.00), TJP3(2, 20.00), PARD3(2, 20.00), SCRIB(2, 20.00), AMOTL1(1, 10.00), MYH11(1, 10.00), RAP2C(1, 10.00), IGSF5(1, 10.00), STK11(1, 10.00), MYH10(1, 10.00), RAPGEF6(1, 10.00), CD1E(1, 10…
MAPK_SIGNALING_PATHWAY	MAPK signaling pathway(hsa04010)	KEGG	9	116	4.459e-54	9.533e-54	CACNA1E(3, 30.00), FLT4(3, 30.00), TAOK3(3, 30.00), MAP4K4(3, 30.00), PLA2G4B(3, 30.00), HSPA6(2, 20.00), CACNA1I(2, 20.00), MAP3K5(2, 20.00), ERBB2(2, 20.00), CACNA2D2(2, 20.00), ECSIT(2, 20.00), FLNB(2, 20.00), MAP3K7(2, 20.00), CACNA1G(2, 20.00), FLT1(2, 20.00), CSF1R(2, 20.00), PRKCB(2, 20.00), SRF(2, 20.00), MET(2, 20.00), PPP3CB(2, 20.00), MAP3K11(2, 20.00), GNA12(2, 20.00), RAPGEF2(1, 10.0…
AXON_GUIDANCE	Axon guidance(hsa04360)	KEGG	6	88	5.954e-54	6.649e-54	PLCG1(3, 30.00), ABLIM1(3, 30.00), EPHA8(2, 20.00), EPHA6(2, 20.00), SEMA4B(2, 20.00), SEMA4C(2, 20.00), PLXNB2(2, 20.00), PLXNB1(2, 20.00), PIK3CD(2, 20.00), EPHB2(2, 20.00), SRC(2, 20.00), ARHGEF12(2, 20.00), CAMK2B(2, 20.00), PARD3(2, 20.00), ROBO1(2, 20.00), PLXNA4(2, 20.00), MET(2, 20.00), PLXNA2(2, 20.00), PPP3CB(2, 20.00), PTCH1(2, 20.00), EFNB2(1, 10.00), EFNB3(1, 10.00), PTK2(1, 10.00), …
PHOSPHOLIPASE_D_SIGNALING_PATHWAY	Phospholipase D signaling pathway(hsa04072)	KEGG	7	60	2.89e-53	9.684e-53	PLCG1(3, 30.00), PLA2G4B(3, 30.00), PIK3CD(2, 20.00), PIK3R5(2, 20.00), ADCY1(2, 20.00), GNAS(2, 20.00), PIP5K1A(2, 20.00), GNA12(2, 20.00), PLPP1(1, 10.00), RRAS2(1, 10.00), EGFR(1, 10.00), RAPGEF4(1, 10.00), MAP2K2(1, 10.00), DNM2(1, 10.00), KIT(1, 10.00), TSC2(1, 10.00), EGF(1, 10.00), PIK3CA(1, 10.00), PIK3CG(1, 10.00), GRM8(1, 10.00), SOS1(1, 10.00), PIK3R1(1, 10.00), GRM4(1, 10.00), GRM5(1,…
MICRORNAS_IN_CANCER	MicroRNAs in cancer(hsa05206)	KEGG	9	77	4.332e-53	9.642e-53	TNXB(4, 40.00), ATM(3, 30.00), PLCG1(3, 30.00), DNMT3B(3, 30.00), CREBBP(3, 30.00), RPTOR(2, 20.00), TNN(2, 20.00), MET(2, 20.00), DNMT3A(2, 20.00), PRKCB(2, 20.00), EP300(2, 20.00), ERBB2(2, 20.00), NOTCH1(2, 20.00), NOTCH4(2, 20.00), MMP9(2, 20.00), WNT3A(1, 10.00), HDAC1(1, 10.00), HDAC4(1, 10.00), TRIM71(1, 10.00), PTGS2(1, 10.00), CDKN1A(1, 10.00), EGFR(1, 10.00), ROCK1(1, 10.00), MAP2K2(1, …
HERPES_SIMPLEX_INFECTION	Herpes simplex infection(hsa05168)	KEGG	8	63	6.841e-53	1.183e-52	PER3(4, 40.00), HCFC1(3, 30.00), CREBBP(3, 30.00), SRSF4(2, 20.00), MAP3K7(2, 20.00), GTF2IRD1(2, 20.00), PER1(2, 20.00), EP300(2, 20.00), CSNK2A1(2, 20.00), TAP1(1, 10.00), IFIH1(1, 10.00), TAP2(1, 10.00), CLOCK(1, 10.00), NFKBIB(1, 10.00), CDC34(1, 10.00), HLA-G(1, 10.00), HLA-F(1, 10.00), IL12A(1, 10.00), USP7(1, 10.00), IFNGR1(1, 10.00), IKBKE(1, 10.00), IL1B(1, 10.00), SRSF5(1, 10.00), DDX58…
ADRENERGIC_SIGNALING_IN_CARDIOMYOCYTES	Adrenergic signaling in cardiomyocytes(hsa04261)	KEGG	6	62	1.102e-52	1.116e-52	ATP2B2(3, 30.00), PPP2R3B(2, 20.00), CACNA2D2(2, 20.00), SLC9A1(2, 20.00), RYR2(2, 20.00), PIK3R5(2, 20.00), CAMK2B(2, 20.00), ATP2B3(2, 20.00), ADCY1(2, 20.00), GNAS(2, 20.00), CACNA1C(1, 10.00), ATP2A2(1, 10.00), TPM3(1, 10.00), RAPGEF4(1, 10.00), ADRA1D(1, 10.00), MYH6(1, 10.00), CACNA1D(1, 10.00), PIK3CG(1, 10.00), RPS6KA5(1, 10.00), SCN1B(1, 10.00), CACNA1S(1, 10.00), PLCB1(1, 10.00), PLCB3(…
PURINE_METABOLISM	Purine metabolism(hsa00230)	KEGG	9	59	1.2e-52	5.131e-52	AMPD2(2, 20.00), POLR1A(2, 20.00), POLR3E(2, 20.00), XDH(2, 20.00), POLD1(2, 20.00), PFAS(2, 20.00), NPR1(2, 20.00), NPR2(2, 20.00), POLR2B(2, 20.00), NME7(2, 20.00), ADCY1(2, 20.00), ATIC(1, 10.00), AMPD3(1, 10.00), PDE9A(1, 10.00), POLR3B(1, 10.00), POLR3A(1, 10.00), ADSL(1, 10.00), PDE3B(1, 10.00), PKLR(1, 10.00), POLR3G(1, 10.00), PAICS(1, 10.00), NT5C(1, 10.00), POLD2(1, 10.00), GUCY1A2(1, 1…
VASCULAR_SMOOTH_MUSCLE_CONTRACTION	Vascular smooth muscle contraction(hsa04270)	KEGG	9	64	1.307e-52	4.721e-51	PLA2G4B(3, 30.00), NPR2(2, 20.00), MYLK(2, 20.00), EDN1(2, 20.00), NPR1(2, 20.00), ARHGEF12(2, 20.00), PRKCB(2, 20.00), CALD1(2, 20.00), CYP4A11(2, 20.00), ADCY1(2, 20.00), GNAS(2, 20.00), GNA12(2, 20.00), MYH11(1, 10.00), ARHGEF11(1, 10.00), ITPR2(1, 10.00), MRVI1(1, 10.00), MAP2K2(1, 10.00), PLA2G1B(1, 10.00), ITPR3(1, 10.00), ADORA2A(1, 10.00), ADORA2B(1, 10.00), ROCK1(1, 10.00), PLA2G12A(1, 1…
CUSHING_SYNDROME	Cushing syndrome(hsa04934)	KEGG	8	81	6.836e-52	8.781e-52	KMT2A(4, 40.00), KMT2D(4, 40.00), TCF7L2(4, 40.00), WNT2(3, 30.00), USP8(2, 20.00), CACNA1I(2, 20.00), FH(2, 20.00), CACNA1G(2, 20.00), WNT8A(2, 20.00), CAMK2B(2, 20.00), ADCY1(2, 20.00), GNAS(2, 20.00), HSD3B1(2, 20.00), WNT3A(1, 10.00), CDKN1A(1, 10.00), EGFR(1, 10.00), TCF7(1, 10.00), TCF7L1(1, 10.00), MAP2K2(1, 10.00), PLCB3(1, 10.00), WDR5B(1, 10.00), KCNK3(1, 10.00), CACNA1H(1, 10.00), FZD1…
OLFACTORY_TRANSDUCTION	Olfactory transduction(hsa04740)	KEGG	10	76	8.221e-52	2.19e-51	OR10G9(2, 20.00), OR4C12(2, 20.00), GRK2(2, 20.00), OR52R1(2, 20.00), OR7D4(2, 20.00), CAMK2B(2, 20.00), OR51A4(2, 20.00), OR5M8(1, 10.00), OR10G3(1, 10.00), OR1I1(1, 10.00), OR1B1(1, 10.00), OR51D1(1, 10.00), OR5M1(1, 10.00), OR2S2(1, 10.00), OR51S1(1, 10.00), OR2A25(1, 10.00), OR2L5(1, 10.00), OR52M1(1, 10.00), OR4A15(1, 10.00), OR4C15(1, 10.00), PDE2A(1, 10.00), OR11G2(1, 10.00), OR2L8(1, 10.0…
HEPATOCELLULAR_CARCINOMA	Hepatocellular carcinoma(hsa05225)	KEGG	8	65	1.552e-51	2.668e-51	TCF7L2(4, 40.00), ARID1A(4, 40.00), PLCG1(3, 30.00), WNT2(3, 30.00), PIK3CD(2, 20.00), WNT8A(2, 20.00), PBRM1(2, 20.00), PRKCB(2, 20.00), ARID1B(2, 20.00), MET(2, 20.00), WNT3A(1, 10.00), TGFB1(1, 10.00), IGF1R(1, 10.00), CDKN1A(1, 10.00), EGFR(1, 10.00), GSTA1(1, 10.00), MAP2K2(1, 10.00), CDKN2A(1, 10.00), SMARCA2(1, 10.00), SMARCA4(1, 10.00), FZD1(1, 10.00), FZD4(1, 10.00), FZD5(1, 10.00), DVL3…
ENDOCRINE_RESISTANCE	Endocrine resistance(hsa01522)	KEGG	6	58	2.043e-51	2.79e-51	NCOR1(3, 30.00), NOTCH1(2, 20.00), MED1(2, 20.00), PIK3CD(2, 20.00), ERBB2(2, 20.00), SRC(2, 20.00), ABCB11(2, 20.00), ADCY1(2, 20.00), NOTCH4(2, 20.00), GNAS(2, 20.00), MMP9(2, 20.00), SHC4(1, 10.00), PTK2(1, 10.00), JUN(1, 10.00), CDKN1A(1, 10.00), EGFR(1, 10.00), GPER1(1, 10.00), MAP2K2(1, 10.00), NCOA3(1, 10.00), CYP2D6(1, 10.00), PIK3CA(1, 10.00), CDKN2A(1, 10.00), PIK3R2(1, 10.00), PIK3R1(1…
RNA_TRANSPORT	RNA transport(hsa03013)	KEGG	7	69	1.079e-50	6.265e-50	RANBP2(4, 40.00), CYFIP2(3, 30.00), UPF1(3, 30.00), NUP214(3, 30.00), NUP210(3, 30.00), UPF2(2, 20.00), EIF3A(2, 20.00), NUP160(2, 20.00), NUP93(2, 20.00), RGPD3(2, 20.00), FXR2(2, 20.00), RGPD8(2, 20.00), EIF4G3(2, 20.00), EIF4G1(2, 20.00), NCBP1(1, 10.00), PABPC3(1, 10.00), NUP85(1, 10.00), EIF5B(1, 10.00), NXF1(1, 10.00), NUP62(1, 10.00), ELAC2(1, 10.00), UPF3B(1, 10.00), EIF3C(1, 10.00), EIF3…
CHEMOKINE_SIGNALING_PATHWAY	Chemokine signaling pathway(hsa04062)	KEGG	7	61	8.787e-50	1.074e-49	GRK2(2, 20.00), CCR1(2, 20.00), TIAM1(2, 20.00), GRK6(2, 20.00), PIK3CD(2, 20.00), DOCK2(2, 20.00), PIK3R5(2, 20.00), SRC(2, 20.00), PRKCB(2, 20.00), PARD3(2, 20.00), ADCY1(2, 20.00), RASGRP2(1, 10.00), PTK2(1, 10.00), PLCB1(1, 10.00), NFKBIB(1, 10.00), ROCK1(1, 10.00), PTK2B(1, 10.00), CCR6(1, 10.00), CCR9(1, 10.00), STAT2(1, 10.00), PIK3CA(1, 10.00), GRK4(1, 10.00), PIK3CG(1, 10.00), PIK3R2(1, …
PROTEIN_PROCESSING_IN_ENDOPLASMIC_RETICULUM	Protein processing in endoplasmic reticulum(hsa04141)	KEGG	9	56	1.073e-49	4.416e-49	HSPA6(2, 20.00), MAP3K5(2, 20.00), VCP(2, 20.00), UBE4B(2, 20.00), MBTPS1(2, 20.00), YOD1(2, 20.00), WFS1(2, 20.00), ATXN3(2, 20.00), GANAB(1, 10.00), BAG1(1, 10.00), RAD23B(1, 10.00), RAD23A(1, 10.00), HSP90B1(1, 10.00), CRYAA(1, 10.00), PLAA(1, 10.00), HSPA1A(1, 10.00), DDOST(1, 10.00), MAP2K7(1, 10.00), NPLOC4(1, 10.00), SEC31B(1, 10.00), SEC31A(1, 10.00), SYVN1(1, 10.00), HSP90AB1(1, 10.00), …
NEUROACTIVE_LIGAND_RECEPTOR_INTERACTION	Neuroactive ligand-receptor interaction(hsa04080)	KEGG	7	81	1.79e-49	4.31e-49	GPR50(3, 30.00), GRIK4(3, 30.00), GRIN2A(3, 30.00), GABBR1(2, 20.00), TSHR(2, 20.00), P2RX4(2, 20.00), GPR35(2, 20.00), GRIN3B(2, 20.00), HRH2(2, 20.00), GABRB3(2, 20.00), PARD3(2, 20.00), GRIN2B(2, 20.00), SSTR3(2, 20.00), GHRH(1, 10.00), GHR(1, 10.00), GRIA2(1, 10.00), GABRR1(1, 10.00), GRIA1(1, 10.00), NTSR2(1, 10.00), NTSR1(1, 10.00), TRHR(1, 10.00), P2RY2(1, 10.00), PRSS3(1, 10.00), GRM5(1, …
PANCREATIC_SECRETION	Pancreatic secretion(hsa04972)	KEGG	7	50	1.924e-49	5.633e-49	ATP2B2(3, 30.00), CEL(2, 20.00), SLC9A1(2, 20.00), RYR2(2, 20.00), SLC12A2(2, 20.00), PRKCB(2, 20.00), ATP2B3(2, 20.00), ADCY1(2, 20.00), GNAS(2, 20.00), ATP2A1(1, 10.00), ATP2A2(1, 10.00), CCKAR(1, 10.00), ATP2B1(1, 10.00), PRSS3(1, 10.00), PNLIP(1, 10.00), PLA2G1B(1, 10.00), SLC4A2(1, 10.00), CPA3(1, 10.00), PLA2G12A(1, 10.00), PLA2G3(1, 10.00), PLCB1(1, 10.00), PLCB3(1, 10.00), PRKCA(1, 10.00)…
BREAST_CANCER	Breast cancer(hsa05224)	KEGG	9	65	8.163e-49	9.442e-49	TCF7L2(4, 40.00), FLT4(3, 30.00), WNT2(3, 30.00), ERBB2(2, 20.00), PIK3CD(2, 20.00), WNT8A(2, 20.00), NOTCH1(2, 20.00), NOTCH4(2, 20.00), WNT3A(1, 10.00), JUN(1, 10.00), CDKN1A(1, 10.00), EGFR(1, 10.00), IGF1R(1, 10.00), TCF7L1(1, 10.00), MAP2K2(1, 10.00), NOTCH2(1, 10.00), GSK3B(1, 10.00), EGF(1, 10.00), FZD1(1, 10.00), NCOA1(1, 10.00), FZD4(1, 10.00), FZD5(1, 10.00), DVL3(1, 10.00), BRCA1(1, 10…
AMOEBIASIS	Amoebiasis(hsa05146)	KEGG	6	56	8.557e-49	9e-49	COL3A1(2, 20.00), LAMB2(2, 20.00), LAMB4(2, 20.00), PIK3CD(2, 20.00), ITGB2(2, 20.00), LAMA2(2, 20.00), LAMA3(2, 20.00), MUC2(2, 20.00), PRKCB(2, 20.00), COL4A6(2, 20.00), COL4A3(2, 20.00), LAMC2(2, 20.00), ADCY1(2, 20.00), GNAS(2, 20.00), ITGAM(2, 20.00), COL1A1(2, 20.00), TGFB1(1, 10.00), PTK2(1, 10.00), IL12A(1, 10.00), PLCB3(1, 10.00), LAMB1(1, 10.00), IL1B(1, 10.00), LAMB3(1, 10.00), PIK3CA(…
GNRH_SIGNALING_PATHWAY	GnRH signaling pathway(hsa04912)	KEGG	7	47	1.572e-48	2.621e-48	PLA2G4B(3, 30.00), EGR1(2, 20.00), SRC(2, 20.00), PRKCB(2, 20.00), CAMK2B(2, 20.00), ADCY1(2, 20.00), GNAS(2, 20.00), CACNA1C(1, 10.00), PLCB1(1, 10.00), JUN(1, 10.00), ITPR2(1, 10.00), MAP2K2(1, 10.00), CAMK2G(1, 10.00), SOS1(1, 10.00), MAP2K7(1, 10.00), ITPR3(1, 10.00), CACNA1D(1, 10.00), PTK2B(1, 10.00), MAPK7(1, 10.00), CACNA1S(1, 10.00), PLCB3(1, 10.00), PRKCA(1, 10.00), EGFR(1, 10.00), CAMK…
INSULIN_SECRETION	Insulin secretion(hsa04911)	KEGG	5	49	4.803e-48	9.182e-48	PCLO(3, 30.00), RYR2(2, 20.00), PRKCB(2, 20.00), TRPM4(2, 20.00), RIMS2(2, 20.00), CAMK2B(2, 20.00), KCNN3(2, 20.00), ADCY1(2, 20.00), GNAS(2, 20.00), CACNA1C(1, 10.00), CREB1(1, 10.00), CCKAR(1, 10.00), RAPGEF4(1, 10.00), CACNA1D(1, 10.00), KCNU1(1, 10.00), ABCC8(1, 10.00), CACNA1S(1, 10.00), PLCB1(1, 10.00), PLCB3(1, 10.00), PRKCA(1, 10.00), ATP1B2(1, 10.00), CAMK2G(1, 10.00), CREB3(1, 10.00), …
INFLAMMATORY_MEDIATOR_REGULATION_OF_TRP_CHANNELS	Inflammatory mediator regulation of TRP channels(hsa04750)	KEGG	6	55	5.985e-48	1.118e-47	PLCG1(3, 30.00), PLA2G4B(3, 30.00), ALOX12(2, 20.00), PIK3CD(2, 20.00), PRKCB(2, 20.00), TRPV4(2, 20.00), SRC(2, 20.00), CAMK2B(2, 20.00), CYP4A11(2, 20.00), ADCY1(2, 20.00), GNAS(2, 20.00), PLCB1(1, 10.00), PRKCG(1, 10.00), ITPR2(1, 10.00), P2RY2(1, 10.00), IGF1(1, 10.00), ITPR3(1, 10.00), IL1B(1, 10.00), PIK3CA(1, 10.00), PLA2G6(1, 10.00), TRPM8(1, 10.00), PIK3R2(1, 10.00), PIK3R1(1, 10.00), TR…
KAPOSI_SARCOMA_ASSOCIATED_HERPESVIRUS_INFECTION	Kaposi sarcoma-associated herpesvirus infection(hsa05167)	KEGG	7	62	8.173e-48	1.6e-47	PLCG1(3, 30.00), CREBBP(3, 30.00), EP300(2, 20.00), PIK3CD(2, 20.00), PIK3R5(2, 20.00), SRC(2, 20.00), CCR1(2, 20.00), PPP3CB(2, 20.00), PTGS2(1, 10.00), NFATC4(1, 10.00), HLA-C(1, 10.00), JUN(1, 10.00), CDKN1A(1, 10.00), HLA-G(1, 10.00), HLA-F(1, 10.00), MAP2K2(1, 10.00), MAP2K7(1, 10.00), IFNGR1(1, 10.00), IKBKE(1, 10.00), PIK3CG(1, 10.00), MAPKAPK2(1, 10.00), STAT2(1, 10.00), TBK1(1, 10.00), P…
NATURAL_KILLER_CELL_MEDIATED_CYTOTOXICITY	Natural killer cell mediated cytotoxicity(hsa04650)	KEGG	7	46	3.091e-47	7.279e-47	PLCG1(3, 30.00), RAET1G(2, 20.00), TNFRSF10A(2, 20.00), PIK3CD(2, 20.00), ITGB2(2, 20.00), PRKCB(2, 20.00), PTPN6(2, 20.00), KIR2DL1(2, 20.00), PPP3CB(2, 20.00), FAS(1, 10.00), HLA-C(1, 10.00), HLA-G(1, 10.00), HLA-F(1, 10.00), MAP2K2(1, 10.00), IFNGR1(1, 10.00), PIK3CA(1, 10.00), PTK2B(1, 10.00), PIK3R2(1, 10.00), ICAM1(1, 10.00), ULBP2(1, 10.00), IFNA17(1, 10.00), ZAP70(1, 10.00), SHC4(1, 10.00…
HUNTINGTON_DISEASE	Huntington disease(hsa05016)	KEGG	7	65	4.061e-47	7.415e-47	DNAH14(3, 30.00), DNAH17(3, 30.00), CREBBP(3, 30.00), HDAC2(2, 20.00), POLR2B(2, 20.00), EP300(2, 20.00), DNAH8(2, 20.00), GRIN2B(2, 20.00), HTT(2, 20.00), SDHA(2, 20.00), HDAC1(1, 10.00), TGM2(1, 10.00), DNAH10(1, 10.00), CREB1(1, 10.00), RCOR1(1, 10.00), CLTC(1, 10.00), CLTB(1, 10.00), COX6B1(1, 10.00), BDNF(1, 10.00), TAF4(1, 10.00), UQCRB(1, 10.00), AP2B1(1, 10.00), DCTN4(1, 10.00), NDUFV2(1,…
THERMOGENESIS	Thermogenesis(hsa04714)	KEGG	6	60	5.625e-47	6.303e-46	ARID1A(4, 40.00), RPTOR(2, 20.00), MAP3K5(2, 20.00), NPR1(2, 20.00), SDHA(2, 20.00), PRDM16(2, 20.00), ADCY1(2, 20.00), GNAS(2, 20.00), ARID1B(2, 20.00), ACSL1(2, 20.00), COX18(2, 20.00), KDM3B(2, 20.00), ACSL3(1, 10.00), ACSL6(1, 10.00), MGLL(1, 10.00), ADCY4(1, 10.00), COX6B1(1, 10.00), SMARCA2(1, 10.00), TSC2(1, 10.00), NDUFV2(1, 10.00), NDUFV1(1, 10.00), SMARCA4(1, 10.00), COX10(1, 10.00), PP…
CYTOKINE_CYTOKINE_RECEPTOR_INTERACTION	Cytokine-cytokine receptor interaction(hsa04060)	KEGG	8	55	1.507e-46	1.951e-46	IL17RA(3, 30.00), IL7R(2, 20.00), CCR1(2, 20.00), TNFRSF10A(2, 20.00), CSF2RB(2, 20.00), CSF1R(2, 20.00), ACKR4(2, 20.00), TNFRSF21(2, 20.00), TGFB1(1, 10.00), LIF(1, 10.00), IL10RA(1, 10.00), GHR(1, 10.00), IL12A(1, 10.00), BMP2(1, 10.00), IFNGR1(1, 10.00), CCR6(1, 10.00), CCR9(1, 10.00), IL1B(1, 10.00), RELT(1, 10.00), TNFRSF19(1, 10.00), LTBR(1, 10.00), IL31RA(1, 10.00), FAS(1, 10.00), AMHR2(1…
DILATED_CARDIOMYOPATHY_DCM	Dilated cardiomyopathy (DCM)(hsa05414)	KEGG	6	54	2.345e-46	3.073e-46	TTN(5, 50.00), ITGA10(3, 30.00), ITGA7(2, 20.00), RYR2(2, 20.00), LAMA2(2, 20.00), ITGB4(2, 20.00), DAG1(2, 20.00), CACNA2D2(2, 20.00), ADCY1(2, 20.00), GNAS(2, 20.00), TGFB1(1, 10.00), CACNA1C(1, 10.00), ATP2A2(1, 10.00), TPM3(1, 10.00), ITGA2(1, 10.00), DES(1, 10.00), ITGB3(1, 10.00), ITGA11(1, 10.00), MYH6(1, 10.00), MYH7(1, 10.00), ITGA2B(1, 10.00), CACNA1D(1, 10.00), SGCA(1, 10.00), SLC8A1(1…
APELIN_SIGNALING_PATHWAY	Apelin signaling pathway(hsa04371)	KEGG	9	54	3.275e-46	3.513e-46	RYR1(5, 50.00), RYR3(3, 30.00), EGR1(2, 20.00), SLC9A1(2, 20.00), RYR2(2, 20.00), MYLK(2, 20.00), PIK3R5(2, 20.00), ADCY1(2, 20.00), HDAC5(1, 10.00), HDAC4(1, 10.00), PLCB1(1, 10.00), PIK3CG(1, 10.00), RRAS2(1, 10.00), PPARGC1A(1, 10.00), MAP2K2(1, 10.00), PLCB3(1, 10.00), PDE3B(1, 10.00), CAMK4(1, 10.00), KLF2(1, 10.00), SLC8A1(1, 10.00), SLC8A3(1, 10.00), JAG1(1, 10.00), NOS1(1, 10.00), NOS3(1,…
MTOR_SIGNALING_PATHWAY	mTOR signaling pathway(hsa04150)	KEGG	8	58	3.769e-46	8.75e-46	ULK1(3, 30.00), WNT2(3, 30.00), RICTOR(2, 20.00), RPTOR(2, 20.00), PIK3CD(2, 20.00), WNT8A(2, 20.00), CLIP1(2, 20.00), PRKCB(2, 20.00), CAB39L(2, 20.00), DEPDC5(2, 20.00), WNT3A(1, 10.00), STK11(1, 10.00), MAP2K2(1, 10.00), IGF1(1, 10.00), MIOS(1, 10.00), TSC2(1, 10.00), FNIP1(1, 10.00), FZD4(1, 10.00), FZD5(1, 10.00), DVL3(1, 10.00), FZD9(1, 10.00), PRR5(1, 10.00), DVL1(1, 10.00), PIK3R2(1, 10.0…
ADHERENS_JUNCTION	Adherens junction(hsa04520)	KEGG	7	44	1.255e-45	1.262e-45	TCF7L2(4, 40.00), CREBBP(3, 30.00), MAP3K7(2, 20.00), ERBB2(2, 20.00), SRC(2, 20.00), EP300(2, 20.00), PTPN6(2, 20.00), CSNK2A1(2, 20.00), PARD3(2, 20.00), PTPRF(2, 20.00), BAIAP2(2, 20.00), PTPRJ(2, 20.00), MET(2, 20.00), EGFR(1, 10.00), IGF1R(1, 10.00), LMO7(1, 10.00), YES1(1, 10.00), WASF1(1, 10.00), WASF3(1, 10.00), TCF7(1, 10.00), FARP2(1, 10.00), VCL(1, 10.00), TJP1(1, 10.00), FER(1, 10.00)…
CELL_ADHESION_MOLECULES_CAMS	Cell adhesion molecules (CAMs)(hsa04514)	KEGG	9	52	1.344e-45	1.606e-45	NFASC(4, 40.00), VCAN(3, 30.00), CNTN2(3, 30.00), NCAM1(2, 20.00), ITGB2(2, 20.00), PTPRF(2, 20.00), ITGAM(2, 20.00), ESAM(2, 20.00), HLA-C(1, 10.00), HLA-F(1, 10.00), CNTNAP2(1, 10.00), CD226(1, 10.00), ITGAV(1, 10.00), CD2(1, 10.00), NTNG2(1, 10.00), ALCAM(1, 10.00), SELPLG(1, 10.00), CD86(1, 10.00), NEO1(1, 10.00), ICAM1(1, 10.00), CDH3(1, 10.00), CDH2(1, 10.00), CLDN6(1, 10.00), PDCD1(1, 10.0…
PARATHYROID_HORMONE_SYNTHESIS,_SECRETION_AND_ACTION	Parathyroid hormone synthesis, secretion and action(hsa04928)	KEGG	8	48	1.669e-45	4.976e-45	EGR1(2, 20.00), PRKCB(2, 20.00), RXRA(2, 20.00), ADCY1(2, 20.00), GNAS(2, 20.00), GNA12(2, 20.00), MMP17(1, 10.00), CREB1(1, 10.00), MMP13(1, 10.00), CDKN1A(1, 10.00), EGFR(1, 10.00), VDR(1, 10.00), MMP24(1, 10.00), RXRG(1, 10.00), MEF2A(1, 10.00), SLC34A1(1, 10.00), SLC34A2(1, 10.00), CYP27B1(1, 10.00), TRPV5(1, 10.00), ARHGEF11(1, 10.00), PLCB3(1, 10.00), FOS(1, 10.00), PRKCA(1, 10.00), PLCB1(1…
NOD_LIKE_RECEPTOR_SIGNALING_PATHWAY	NOD-like receptor signaling pathway(hsa04621)	KEGG	7	56	8.637e-45	2.176e-44	GPRC6A(2, 20.00), NLRP12(2, 20.00), NLRP1(2, 20.00), MAP3K7(2, 20.00), TAB3(2, 20.00), BCL2L1(1, 10.00), ANTXR1(1, 10.00), NFKBIB(1, 10.00), IKBKE(1, 10.00), BIRC2(1, 10.00), RIPK1(1, 10.00), IL1B(1, 10.00), NLRX1(1, 10.00), TMEM173(1, 10.00), RNF31(1, 10.00), NEK7(1, 10.00), NLRP6(1, 10.00), STAT2(1, 10.00), TBK1(1, 10.00), ATG16L1(1, 10.00), JUN(1, 10.00), HSP90AB1(1, 10.00), OAS3(1, 10.00), NF…
APOPTOSIS	Apoptosis(hsa04210)	KEGG	8	50	4.202e-44	4.522e-44	ATM(3, 30.00), DAB2IP(3, 30.00), CSF2RB(2, 20.00), SPTA1(2, 20.00), TNFRSF10A(2, 20.00), PIK3CD(2, 20.00), MAP3K5(2, 20.00), BCL2L1(1, 10.00), SPTAN1(1, 10.00), BIRC2(1, 10.00), MAP2K2(1, 10.00), HTRA2(1, 10.00), DAXX(1, 10.00), PIK3CA(1, 10.00), TUBA3E(1, 10.00), TUBA1B(1, 10.00), PIK3R2(1, 10.00), CAPN1(1, 10.00), NFKB1(1, 10.00), ERN1(1, 10.00), CAPN2(1, 10.00), PIK3R1(1, 10.00), FOS(1, 10.00)…
WNT_SIGNALING_PATHWAY	Wnt signaling pathway(hsa04310)	KEGG	9	66	5.042e-44	1.639e-41	TCF7L2(4, 40.00), WNT2(3, 30.00), CREBBP(3, 30.00), MAP3K7(2, 20.00), PRKCB(2, 20.00), WNT8A(2, 20.00), CAMK2B(2, 20.00), PRICKLE4(2, 20.00), EP300(2, 20.00), CSNK2A1(2, 20.00), BTRC(2, 20.00), PPP3CB(2, 20.00), WNT3A(1, 10.00), CCND2(1, 10.00), NFATC4(1, 10.00), CHD8(1, 10.00), GSK3B(1, 10.00), FZD1(1, 10.00), PRICKLE2(1, 10.00), FZD4(1, 10.00), FZD5(1, 10.00), DVL3(1, 10.00), FZD9(1, 10.00), JU…
HIF_1_SIGNALING_PATHWAY	HIF-1 signaling pathway(hsa04066)	KEGG	10	51	5.323e-44	9.251e-44	VHL(6, 60.00), PLCG1(3, 30.00), CREBBP(3, 30.00), FLT1(2, 20.00), PIK3CD(2, 20.00), PRKCB(2, 20.00), EDN1(2, 20.00), ERBB2(2, 20.00), CAMK2B(2, 20.00), EP300(2, 20.00), MKNK2(1, 10.00), CDKN1A(1, 10.00), EGFR(1, 10.00), MAP2K2(1, 10.00), IGF1(1, 10.00), IFNGR1(1, 10.00), EGF(1, 10.00), LTBR(1, 10.00), PIK3CA(1, 10.00), PIK3R2(1, 10.00), PIK3R1(1, 10.00), NFKB1(1, 10.00), ANGPT4(1, 10.00), IGF1R(1…
DOPAMINERGIC_SYNAPSE	Dopaminergic synapse(hsa04728)	KEGG	7	50	5.601e-44	7.399e-44	GRIN2A(3, 30.00), PRKCB(2, 20.00), PPP2R3B(2, 20.00), CAMK2B(2, 20.00), SLC18A1(2, 20.00), GNAS(2, 20.00), GRIN2B(2, 20.00), PPP3CB(2, 20.00), ATF6B(1, 10.00), CREB1(1, 10.00), CLOCK(1, 10.00), GRIA2(1, 10.00), GRIA1(1, 10.00), CREB3(1, 10.00), KIF5B(1, 10.00), PPP1R1B(1, 10.00), CACNA1A(1, 10.00), CACNA1C(1, 10.00), CACNA1D(1, 10.00), PLCB1(1, 10.00), PLCB3(1, 10.00), FOS(1, 10.00), PRKCA(1, 10.…
SPLICEOSOME	Spliceosome(hsa03040)	KEGG	8	51	8.639e-44	6.239e-43	HNRNPM(3, 30.00), HSPA6(2, 20.00), TCERG1(2, 20.00), DHX16(2, 20.00), SRSF4(2, 20.00), EFTUD2(2, 20.00), SNRNP70(2, 20.00), U2AF1L4(2, 20.00), CHERP(2, 20.00), SNRPD1(2, 20.00), DDX42(2, 20.00), SF3B4(1, 10.00), SF3B3(1, 10.00), PRPF8(1, 10.00), HSPA1A(1, 10.00), RBMXL2(1, 10.00), DHX15(1, 10.00), NCBP1(1, 10.00), PRPF4(1, 10.00), PRPF6(1, 10.00), SRSF5(1, 10.00), DDX39B(1, 10.00), U2AF1(1, 10.00…
GASTRIC_CANCER	Gastric cancer(hsa05226)	KEGG	9	52	1.118e-43	1.706e-43	TCF7L2(4, 40.00), WNT2(3, 30.00), PIK3CD(2, 20.00), WNT8A(2, 20.00), MUC2(2, 20.00), RXRA(2, 20.00), ERBB2(2, 20.00), MET(2, 20.00), WNT3A(1, 10.00), TGFB1(1, 10.00), CDKN1A(1, 10.00), EGFR(1, 10.00), MAP2K2(1, 10.00), EGF(1, 10.00), FZD1(1, 10.00), FZD4(1, 10.00), FZD5(1, 10.00), DVL3(1, 10.00), FZD9(1, 10.00), FGF18(1, 10.00), PIK3R2(1, 10.00), PIK3R1(1, 10.00), DDB2(1, 10.00), WNT2B(1, 10.00),…
ALCOHOLISM	Alcoholism(hsa05034)	KEGG	6	42	4.494e-43	4.607e-43	GRIN2A(3, 30.00), HDAC2(2, 20.00), GRIN3B(2, 20.00), GNAS(2, 20.00), GRIN2B(2, 20.00), SLC18A1(2, 20.00), HDAC1(1, 10.00), HIST1H4A(1, 10.00), HDAC5(1, 10.00), HDAC4(1, 10.00), HIST1H4E(1, 10.00), HDAC9(1, 10.00), FOSB(1, 10.00), H2AFY2(1, 10.00), HIST2H2BF(1, 10.00), BDNF(1, 10.00), ADORA2A(1, 10.00), ADORA2B(1, 10.00), PPP1R1B(1, 10.00), GRIN2C(1, 10.00), CAMK4(1, 10.00), GRIN1(1, 10.00), SHC4(…
MELANOGENESIS	Melanogenesis(hsa04916)	KEGG	8	56	4.536e-43	9.894e-43	TCF7L2(4, 40.00), WNT2(3, 30.00), CREBBP(3, 30.00), PRKCB(2, 20.00), WNT8A(2, 20.00), EDN1(2, 20.00), CAMK2B(2, 20.00), EP300(2, 20.00), ADCY1(2, 20.00), GNAS(2, 20.00), WNT3A(1, 10.00), CREB1(1, 10.00), TCF7L1(1, 10.00), MAP2K2(1, 10.00), KIT(1, 10.00), FZD1(1, 10.00), FZD4(1, 10.00), FZD5(1, 10.00), DVL3(1, 10.00), FZD9(1, 10.00), DVL1(1, 10.00), WNT2B(1, 10.00), PLCB1(1, 10.00), TCF7(1, 10.00)…
PROTEIN_DIGESTION_AND_ABSORPTION	Protein digestion and absorption(hsa04974)	KEGG	6	58	6.254e-43	2.509e-42	COL11A2(5, 50.00), COL7A1(3, 30.00), COL5A1(3, 30.00), COL6A3(3, 30.00), COL3A1(2, 20.00), ELN(2, 20.00), COL5A3(2, 20.00), COL4A3(2, 20.00), COL4A6(2, 20.00), COL22A1(2, 20.00), COL1A1(2, 20.00), COL10A1(1, 10.00), COL11A1(1, 10.00), SLC7A9(1, 10.00), PRSS3(1, 10.00), CPA3(1, 10.00), COL27A1(1, 10.00), KCNN4(1, 10.00), COL13A1(1, 10.00), SLC16A10(1, 10.00), SLC8A1(1, 10.00), SLC8A3(1, 10.00), SL…
RETROGRADE_ENDOCANNABINOID_SIGNALING	Retrograde endocannabinoid signaling(hsa04723)	KEGG	5	44	9.698e-43	4.925e-42	PRKCB(2, 20.00), GABRB3(2, 20.00), ADCY1(2, 20.00), PTGS2(1, 10.00), PLCB1(1, 10.00), GRIA2(1, 10.00), GABRR1(1, 10.00), GRIA1(1, 10.00), MGLL(1, 10.00), DAGLB(1, 10.00), CNR1(1, 10.00), NDUFV2(1, 10.00), NDUFV1(1, 10.00), CACNA1A(1, 10.00), CACNA1C(1, 10.00), CACNA1D(1, 10.00), NDUFB11(1, 10.00), GRM5(1, 10.00), CACNA1S(1, 10.00), RIMS1(1, 10.00), DAGLA(1, 10.00), ADCY4(1, 10.00), PLCB3(1, 10.00…
GASTRIC_ACID_SECRETION	Gastric acid secretion(hsa04971)	KEGG	6	40	1.024e-42	1.555e-42	SLC9A1(2, 20.00), HRH2(2, 20.00), PRKCB(2, 20.00), CAMK2B(2, 20.00), ADCY1(2, 20.00), GNAS(2, 20.00), MYLK(2, 20.00), ADCY9(1, 10.00), CAMK2G(1, 10.00), SLC4A2(1, 10.00), CCKBR(1, 10.00), KCNK10(1, 10.00), PLCB1(1, 10.00), PLCB3(1, 10.00), PRKCA(1, 10.00), ATP1B2(1, 10.00), CAMK2A(1, 10.00), PRKCG(1, 10.00), SLC26A7(1, 10.00), ITPR2(1, 10.00), ITPR3(1, 10.00), ATP4A(1, 10.00), ADCY4(1, 10.00), AD…
HUMAN_IMMUNODEFICIENCY_VIRUS_1_INFECTION	Human immunodeficiency virus 1 infection(hsa05170)	KEGG	8	52	1.296e-42	2.326e-42	ATM(3, 30.00), PLCG1(3, 30.00), PIK3CD(2, 20.00), MAP3K7(2, 20.00), PRKCB(2, 20.00), BTRC(2, 20.00), DCAF1(2, 20.00), PPP3CB(2, 20.00), TAP1(1, 10.00), BCL2L1(1, 10.00), PTK2(1, 10.00), NFATC4(1, 10.00), LIMK2(1, 10.00), JUN(1, 10.00), HLA-G(1, 10.00), HLA-F(1, 10.00), RIPK1(1, 10.00), MAP2K2(1, 10.00), TAP2(1, 10.00), MAP2K7(1, 10.00), TMEM173(1, 10.00), TBK1(1, 10.00), PIK3CA(1, 10.00), HLA-C(1…
AMPK_SIGNALING_PATHWAY	AMPK signaling pathway(hsa04152)	KEGG	7	49	2.575e-42	2.726e-42	ULK1(3, 30.00), ACACB(3, 30.00), PPP2R3B(2, 20.00), RPTOR(2, 20.00), PIK3CD(2, 20.00), MAP3K7(2, 20.00), GYS2(2, 20.00), CAB39L(2, 20.00), SREBF1(2, 20.00), PCK2(1, 10.00), STK11(1, 10.00), PPARGC1A(1, 10.00), IRS4(1, 10.00), CRTC2(1, 10.00), TSC2(1, 10.00), TBC1D1(1, 10.00), PFKP(1, 10.00), PFKM(1, 10.00), FASN(1, 10.00), PIK3R2(1, 10.00), PIK3R1(1, 10.00), EEF2K(1, 10.00), IGF1R(1, 10.00), CREB…
ARRHYTHMOGENIC_RIGHT_VENTRICULAR_CARDIOMYOPATHY_ARVC	Arrhythmogenic right ventricular cardiomyopathy (ARVC)(hsa05412)	KEGG	5	41	3.263e-42	3.571e-42	TCF7L2(4, 40.00), ITGA10(3, 30.00), ITGA7(2, 20.00), RYR2(2, 20.00), LAMA2(2, 20.00), ITGB4(2, 20.00), DAG1(2, 20.00), CACNA2D2(2, 20.00), ACTN2(2, 20.00), CACNA1C(1, 10.00), ATP2A2(1, 10.00), ITGA2(1, 10.00), DES(1, 10.00), TCF7(1, 10.00), ITGB3(1, 10.00), ITGA11(1, 10.00), ITGAV(1, 10.00), ITGA2B(1, 10.00), CACNA1D(1, 10.00), SGCA(1, 10.00), DSG2(1, 10.00), CACNA1S(1, 10.00), SLC8A1(1, 10.00), …
JAK_STAT_SIGNALING_PATHWAY	Jak-STAT signaling pathway(hsa04630)	KEGG	6	46	6.525e-42	1.27e-41	CREBBP(3, 30.00), IL7R(2, 20.00), CSF2RB(2, 20.00), STAT6(2, 20.00), PIK3CD(2, 20.00), EP300(2, 20.00), PTPN6(2, 20.00), PIAS3(2, 20.00), LIF(1, 10.00), IL10RA(1, 10.00), GHR(1, 10.00), AOX1(1, 10.00), CDKN1A(1, 10.00), EGFR(1, 10.00), IL12A(1, 10.00), IFNGR1(1, 10.00), EGF(1, 10.00), STAT2(1, 10.00), PIK3CA(1, 10.00), THPO(1, 10.00), OSMR(1, 10.00), PIK3R2(1, 10.00), PIK3R1(1, 10.00), IFNA17(1, …
ALZHEIMER_DISEASE	Alzheimer disease(hsa05010)	KEGG	7	47	1.249e-41	1.302e-41	LRP1(4, 40.00), RYR3(3, 30.00), GRIN2A(3, 30.00), GRIN2B(2, 20.00), SDHA(2, 20.00), PPP3CB(2, 20.00), ATP2A1(1, 10.00), ATP2A2(1, 10.00), PLCB1(1, 10.00), ADAM10(1, 10.00), COX6B1(1, 10.00), IL1B(1, 10.00), UQCRB(1, 10.00), NDUFV2(1, 10.00), NDUFV1(1, 10.00), APOE(1, 10.00), FAS(1, 10.00), CACNA1C(1, 10.00), CACNA1D(1, 10.00), NDUFB11(1, 10.00), CAPN2(1, 10.00), CAPN1(1, 10.00), GRIN1(1, 10.00), …
NECROPTOSIS	Necroptosis(hsa04217)	KEGG	6	49	1.964e-41	4.66e-41	PLA2G4B(3, 30.00), TNFRSF10A(2, 20.00), STAT6(2, 20.00), CAMK2B(2, 20.00), CYLD(2, 20.00), H2AFY2(1, 10.00), BIRC2(1, 10.00), RIPK1(1, 10.00), IFNGR1(1, 10.00), GLUL(1, 10.00), IL1B(1, 10.00), CHMP6(1, 10.00), USP21(1, 10.00), RNF31(1, 10.00), STAT2(1, 10.00), NLRP3(1, 10.00), FAS(1, 10.00), HSP90AB1(1, 10.00), PARP4(1, 10.00), SPATA2(1, 10.00), CHMP5(1, 10.00), CAPN1(1, 10.00), TRPM7(1, 10.00), …
CHOLINERGIC_SYNAPSE	Cholinergic synapse(hsa04725)	KEGG	6	45	2.38e-41	2.93e-41	PIK3CD(2, 20.00), PRKCB(2, 20.00), PIK3R5(2, 20.00), CAMK2B(2, 20.00), ADCY1(2, 20.00), CREB1(1, 10.00), PLCB1(1, 10.00), CACNA1D(1, 10.00), PIK3CA(1, 10.00), ACHE(1, 10.00), CACNA1A(1, 10.00), CACNA1C(1, 10.00), CAMK4(1, 10.00), PIK3CG(1, 10.00), PIK3R2(1, 10.00), PIK3R1(1, 10.00), CACNA1S(1, 10.00), FOS(1, 10.00), ADCY4(1, 10.00), PLCB3(1, 10.00), KCNJ14(1, 10.00), PRKCA(1, 10.00), CREB3(1, 10.…
CELL_CYCLE	Cell cycle(hsa04110)	KEGG	6	44	2.568e-41	3.079e-41	ATM(3, 30.00), CREBBP(3, 30.00), HDAC2(2, 20.00), YWHAE(2, 20.00), BUB1(2, 20.00), RBL1(2, 20.00), MCM5(2, 20.00), EP300(2, 20.00), HDAC1(1, 10.00), TGFB1(1, 10.00), CDKN1A(1, 10.00), FZR1(1, 10.00), SMC1B(1, 10.00), ABL1(1, 10.00), CDC6(1, 10.00), CDC7(1, 10.00), ZBTB17(1, 10.00), MAD1L1(1, 10.00), SMC3(1, 10.00), YWHAB(1, 10.00), CHEK2(1, 10.00), SMC1A(1, 10.00), CDKN2A(1, 10.00), RAD21(1, 10.0…
FLUID_SHEAR_STRESS_AND_ATHEROSCLEROSIS	Fluid shear stress and atherosclerosis(hsa05418)	KEGG	6	45	2.588e-41	3.788e-41	PIK3CD(2, 20.00), MAP3K7(2, 20.00), MAP3K5(2, 20.00), EDN1(2, 20.00), TRPV4(2, 20.00), SRC(2, 20.00), MMP9(2, 20.00), PTK2(1, 10.00), ACVR2A(1, 10.00), KLF2(1, 10.00), GSTA1(1, 10.00), HSP90B1(1, 10.00), MAP2K7(1, 10.00), IL1B(1, 10.00), CAV3(1, 10.00), ITGA2B(1, 10.00), HSP90AB1(1, 10.00), PIK3R2(1, 10.00), PIK3R1(1, 10.00), DUSP1(1, 10.00), MAPK7(1, 10.00), ITGB3(1, 10.00), NOS3(1, 10.00), ICAM…
AUTOPHAGY_ANIMAL	Autophagy - animal(hsa04140)	KEGG	8	46	2.997e-41	3.324e-41	ULK1(3, 30.00), RUBCN(2, 20.00), RPTOR(2, 20.00), PIK3CD(2, 20.00), MAP3K7(2, 20.00), MTMR4(2, 20.00), WIPI2(2, 20.00), BCL2L1(1, 10.00), VMP1(1, 10.00), ATG101(1, 10.00), RRAS2(1, 10.00), STK11(1, 10.00), MAP2K2(1, 10.00), ZFYVE1(1, 10.00), TSC2(1, 10.00), ATG2B(1, 10.00), ATG16L1(1, 10.00), ATG7(1, 10.00), PIK3R1(1, 10.00), ATG9A(1, 10.00), MTMR3(1, 10.00), DAPK2(1, 10.00), ERN1(1, 10.00), PIK3…
BILE_SECRETION	Bile secretion(hsa04976)	KEGG	7	39	2.055e-40	2.343e-40	SLC4A5(2, 20.00), SLC9A1(2, 20.00), RXRA(2, 20.00), ABCB11(2, 20.00), ADCY1(2, 20.00), GNAS(2, 20.00), ABCC2(2, 20.00), ABCC3(2, 20.00), SLC5A1(1, 10.00), SLCO1B3(1, 10.00), SLC4A2(1, 10.00), SLC10A1(1, 10.00), ABCB4(1, 10.00), UGT2B4(1, 10.00), ATP1B2(1, 10.00), HMGCR(1, 10.00), ABCG5(1, 10.00), ADCY4(1, 10.00), ADCY6(1, 10.00), ADCY7(1, 10.00), ABCG8(1, 10.00), SCARB1(1, 10.00), ADCY3(1, 10.00)…
PROSTATE_CANCER	Prostate cancer(hsa05215)	KEGG	6	41	2.571e-40	1.007e-39	TCF7L2(4, 40.00), CREBBP(3, 30.00), PIK3CD(2, 20.00), ERBB2(2, 20.00), AR(2, 20.00), EP300(2, 20.00), MMP9(2, 20.00), CDKN1A(1, 10.00), EGFR(1, 10.00), IGF1R(1, 10.00), HSP90B1(1, 10.00), MAP2K2(1, 10.00), EGF(1, 10.00), PIK3CA(1, 10.00), HSP90AB1(1, 10.00), PIK3R2(1, 10.00), PIK3R1(1, 10.00), NFKB1(1, 10.00), TCF7(1, 10.00), IGF1(1, 10.00), CREB3(1, 10.00), CHUK(1, 10.00), CREB1(1, 10.00), MTOR(…
HYPERTROPHIC_CARDIOMYOPATHY_HCM	Hypertrophic cardiomyopathy (HCM)(hsa05410)	KEGG	6	46	3.287e-40	6.035e-40	TTN(5, 50.00), ITGA10(3, 30.00), ACE(2, 20.00), ITGA7(2, 20.00), RYR2(2, 20.00), EDN1(2, 20.00), LAMA2(2, 20.00), ITGB4(2, 20.00), DAG1(2, 20.00), CACNA2D2(2, 20.00), TGFB1(1, 10.00), CACNA1C(1, 10.00), TPM3(1, 10.00), ITGA2(1, 10.00), DES(1, 10.00), ITGB3(1, 10.00), ITGA11(1, 10.00), MYH6(1, 10.00), ATP2A2(1, 10.00), ITGA2B(1, 10.00), CACNA1D(1, 10.00), SGCA(1, 10.00), CACNA1S(1, 10.00), IGF1(1,…
AMPHETAMINE_ADDICTION	Amphetamine addiction(hsa05031)	KEGG	6	39	2.289e-39	2.415e-39	GRIN2A(3, 30.00), SLC18A1(2, 20.00), GRIN3B(2, 20.00), PRKCB(2, 20.00), CAMK2B(2, 20.00), PPP3CB(2, 20.00), GNAS(2, 20.00), GRIN2B(2, 20.00), HDAC1(1, 10.00), CREB1(1, 10.00), GRIA2(1, 10.00), JUN(1, 10.00), FOSB(1, 10.00), GRIA1(1, 10.00), PPP1R1B(1, 10.00), GRIN2C(1, 10.00), CACNA1C(1, 10.00), CACNA1D(1, 10.00), CAMK4(1, 10.00), GRIN1(1, 10.00), FOS(1, 10.00), PRKCA(1, 10.00), CAMK2G(1, 10.00),…
TUBERCULOSIS	Tuberculosis(hsa05152)	KEGG	7	50	2.917e-39	5.267e-38	CREBBP(3, 30.00), ARHGEF12(2, 20.00), SRC(2, 20.00), ITGB2(2, 20.00), PLA2R1(2, 20.00), CAMK2B(2, 20.00), EP300(2, 20.00), CR1(2, 20.00), ITGAM(2, 20.00), PPP3CB(2, 20.00), TGFB1(1, 10.00), VDR(1, 10.00), IL10RA(1, 10.00), PLK3(1, 10.00), IL12A(1, 10.00), CD209(1, 10.00), IFNGR1(1, 10.00), IL1B(1, 10.00), ATP6V0A4(1, 10.00), MRC2(1, 10.00), PIK3C3(1, 10.00), EEA1(1, 10.00), HSPD1(1, 10.00), CYP27…
SEROTONERGIC_SYNAPSE	Serotonergic synapse(hsa04726)	KEGG	5	44	2.944e-39	1.84e-38	PLA2G4B(3, 30.00), ALOX12(2, 20.00), HTR3D(2, 20.00), PRKCB(2, 20.00), GABRB3(2, 20.00), GNAS(2, 20.00), SLC18A1(2, 20.00), PTGS2(1, 10.00), PTGS1(1, 10.00), ITPR2(1, 10.00), ITPR3(1, 10.00), CYP2D6(1, 10.00), CACNA1A(1, 10.00), CACNA1C(1, 10.00), CACNA1D(1, 10.00), CACNA1S(1, 10.00), ALOX12B(1, 10.00), PLCB1(1, 10.00), PLCB3(1, 10.00), PRKCA(1, 10.00), ALOX5(1, 10.00), GNB1(1, 10.00), PRKCG(1, 1…
CHOLINE_METABOLISM_IN_CANCER	Choline metabolism in cancer(hsa05231)	KEGG	7	42	4.127e-39	5.1e-39	PLCG1(3, 30.00), SLC44A2(3, 30.00), PLA2G4B(3, 30.00), PIK3CD(2, 20.00), PRKCB(2, 20.00), PIP5K1A(2, 20.00), JUN(1, 10.00), EGFR(1, 10.00), MAP2K2(1, 10.00), TSC2(1, 10.00), CHKA(1, 10.00), WASF1(1, 10.00), WASF3(1, 10.00), PIK3CA(1, 10.00), EGF(1, 10.00), CHPT1(1, 10.00), PIK3R2(1, 10.00), PIK3R1(1, 10.00), DGKD(1, 10.00), PLPP1(1, 10.00), SLC44A4(1, 10.00), SLC44A5(1, 10.00), FOS(1, 10.00), PRK…
OOCYTE_MEIOSIS	Oocyte meiosis(hsa04114)	KEGG	7	41	7.498e-39	2.031e-38	YWHAE(2, 20.00), BUB1(2, 20.00), STAG3(2, 20.00), CAMK2B(2, 20.00), AR(2, 20.00), ADCY1(2, 20.00), BTRC(2, 20.00), PPP3CB(2, 20.00), SPDYE4(1, 10.00), SPDYE1(1, 10.00), SMC1B(1, 10.00), SMC3(1, 10.00), PRKACG(1, 10.00), YWHAB(1, 10.00), SMC1A(1, 10.00), IGF1R(1, 10.00), IGF1(1, 10.00), FBXO43(1, 10.00), CAMK2G(1, 10.00), ADCY6(1, 10.00), CAMK2A(1, 10.00), ITPR2(1, 10.00), ITPR3(1, 10.00), ADCY4(1…
FC_GAMMA_R_MEDIATED_PHAGOCYTOSIS	Fc gamma R-mediated phagocytosis(hsa04666)	KEGG	6	38	9.355e-39	1.357e-38	PLCG1(3, 30.00), PLA2G4B(3, 30.00), PIK3CD(2, 20.00), DOCK2(2, 20.00), PRKCB(2, 20.00), PIP5K1A(2, 20.00), ASAP1(2, 20.00), ASAP2(2, 20.00), LIMK2(1, 10.00), DNM2(1, 10.00), WASF1(1, 10.00), WASF3(1, 10.00), PIK3CA(1, 10.00), PLA2G6(1, 10.00), PIK3R2(1, 10.00), PIK3R1(1, 10.00), LYN(1, 10.00), PLPP1(1, 10.00), PRKCA(1, 10.00), PRKCG(1, 10.00), FCGR2A(1, 10.00), PLA2G4E(1, 10.00), PLA2G4D(1, 10.00…
HEPATITIS_B	Hepatitis B(hsa05161)	KEGG	6	46	1.107e-38	1.883e-38	CREBBP(3, 30.00), STAT6(2, 20.00), PIK3CD(2, 20.00), SRC(2, 20.00), PRKCB(2, 20.00), EP300(2, 20.00), MMP9(2, 20.00), TGFB1(1, 10.00), IFIH1(1, 10.00), NFATC4(1, 10.00), CREB1(1, 10.00), JUN(1, 10.00), CDKN1A(1, 10.00), HSPG2(1, 10.00), MAP2K2(1, 10.00), PTK2B(1, 10.00), IKBKE(1, 10.00), DDX58(1, 10.00), STAT2(1, 10.00), TBK1(1, 10.00), EGR2(1, 10.00), FAS(1, 10.00), PIK3R2(1, 10.00), PIK3R1(1, 1…
LONG_TERM_POTENTIATION	Long-term potentiation(hsa04720)	KEGG	7	38	1.232e-38	2.55e-38	GRIN2A(3, 30.00), CREBBP(3, 30.00), PRKCB(2, 20.00), CAMK2B(2, 20.00), EP300(2, 20.00), ADCY1(2, 20.00), GRIN2B(2, 20.00), PPP3CB(2, 20.00), GRIA2(1, 10.00), GRIA1(1, 10.00), MAP2K2(1, 10.00), PLCB3(1, 10.00), CACNA1C(1, 10.00), CAMK4(1, 10.00), GRM5(1, 10.00), GRIN1(1, 10.00), PLCB1(1, 10.00), CAMK2G(1, 10.00), PRKCA(1, 10.00), CAMK2A(1, 10.00), PRKCG(1, 10.00), ITPR2(1, 10.00), ITPR3(1, 10.00),…
HIPPO_SIGNALING_PATHWAY	Hippo signaling pathway(hsa04390)	KEGG	8	53	5.271e-38	9.211e-38	TCF7L2(4, 40.00), WNT2(3, 30.00), TEAD1(2, 20.00), WNT8A(2, 20.00), YWHAE(2, 20.00), ITGB2(2, 20.00), PARD3(2, 20.00), BTRC(2, 20.00), SCRIB(2, 20.00), WNT3A(1, 10.00), TGFB1(1, 10.00), CCND2(1, 10.00), SMAD1(1, 10.00), LATS2(1, 10.00), LATS1(1, 10.00), PATJ(1, 10.00), TEAD4(1, 10.00), FZD1(1, 10.00), FZD4(1, 10.00), FZD5(1, 10.00), DVL3(1, 10.00), FZD9(1, 10.00), WWC1(1, 10.00), MPP5(1, 10.00), …
THYROID_HORMONE_SYNTHESIS	Thyroid hormone synthesis(hsa04918)	KEGG	6	37	7.299e-38	9.489e-37	DUOX2(2, 20.00), TSHR(2, 20.00), PRKCB(2, 20.00), ADCY1(2, 20.00), GNAS(2, 20.00), CREB1(1, 10.00), PLCB1(1, 10.00), TTF2(1, 10.00), HSP90B1(1, 10.00), SLC5A5(1, 10.00), TPO(1, 10.00), TG(1, 10.00), LRP2(1, 10.00), PLCB3(1, 10.00), PRKCA(1, 10.00), ATP1B2(1, 10.00), CREB3(1, 10.00), PDIA4(1, 10.00), PRKCG(1, 10.00), ITPR2(1, 10.00), ITPR3(1, 10.00), ADCY4(1, 10.00), ADCY6(1, 10.00), ADCY7(1, 10.0…
INFLUENZA_A	Influenza A(hsa05164)	KEGG	7	53	1.273e-37	2.392e-37	CREBBP(3, 30.00), HSPA6(2, 20.00), TNFRSF10A(2, 20.00), PIK3CD(2, 20.00), PRKCB(2, 20.00), TMPRSS13(2, 20.00), EP300(2, 20.00), IFIH1(1, 10.00), NFKBIB(1, 10.00), JUN(1, 10.00), IL12A(1, 10.00), MX1(1, 10.00), MAP2K2(1, 10.00), MAP2K7(1, 10.00), IFNGR1(1, 10.00), IKBKE(1, 10.00), IL1B(1, 10.00), NLRX1(1, 10.00), HSPA1A(1, 10.00), NXF1(1, 10.00), DDX58(1, 10.00), DDX39B(1, 10.00), STAT2(1, 10.00),…
IL_17_SIGNALING_PATHWAY	IL-17 signaling pathway(hsa04657)	KEGG	8	35	1.959e-37	3.617e-37	MUC5B(5, 50.00), IL17RA(3, 30.00), MAP3K7(2, 20.00), MAPK4(2, 20.00), TAB3(2, 20.00), MMP9(2, 20.00), PTGS2(1, 10.00), MMP13(1, 10.00), FOSB(1, 10.00), HSP90B1(1, 10.00), IKBKE(1, 10.00), IL1B(1, 10.00), TBK1(1, 10.00), JUN(1, 10.00), HSP90AB1(1, 10.00), MAPK7(1, 10.00), NFKB1(1, 10.00), IL17B(1, 10.00), FOS(1, 10.00), CHUK(1, 10.00), CXCL5(1, 10.00), GSK3B(1, 10.00), HSP90AA1(1, 10.00), IL17RC(1…
PHAGOSOME	Phagosome(hsa04145)	KEGG	9	44	2.547e-37	8.197e-37	DYNC1H1(4, 40.00), THBS2(2, 20.00), THBS3(2, 20.00), ITGB2(2, 20.00), PLA2R1(2, 20.00), ITGAM(2, 20.00), TAP1(1, 10.00), TAP2(1, 10.00), RILP(1, 10.00), HLA-C(1, 10.00), ITGA2(1, 10.00), HLA-G(1, 10.00), HLA-F(1, 10.00), CD209(1, 10.00), MSR1(1, 10.00), ATP6V0A4(1, 10.00), MRC2(1, 10.00), TUBA3E(1, 10.00), EEA1(1, 10.00), TUBA1B(1, 10.00), THBS4(1, 10.00), SFTPA1(1, 10.00), ATP6V0D2(1, 10.00), NO…
UBIQUITIN_MEDIATED_PROTEOLYSIS	Ubiquitin mediated proteolysis(hsa04120)	KEGG	10	46	3.516e-37	9.523e-36	VHL(6, 60.00), HERC2(3, 30.00), BTRC(2, 20.00), WWP2(2, 20.00), PIAS3(2, 20.00), UBE4B(2, 20.00), BRCA1(1, 10.00), BIRC6(1, 10.00), HUWE1(1, 10.00), BIRC2(1, 10.00), UBE2L3(1, 10.00), MID1(1, 10.00), UBE3B(1, 10.00), CDC34(1, 10.00), SYVN1(1, 10.00), COP1(1, 10.00), TRIM32(1, 10.00), PML(1, 10.00), CBLC(1, 10.00), SIAH1(1, 10.00), HERC1(1, 10.00), UBA7(1, 10.00), UBA2(1, 10.00), HERC4(1, 10.00), …
ERBB_SIGNALING_PATHWAY	ErbB signaling pathway(hsa04012)	KEGG	6	40	4.08e-37	5.691e-37	PLCG1(3, 30.00), PIK3CD(2, 20.00), NRG1(2, 20.00), ERBB2(2, 20.00), SRC(2, 20.00), PRKCB(2, 20.00), CAMK2B(2, 20.00), SHC4(1, 10.00), PTK2(1, 10.00), ERBB3(1, 10.00), JUN(1, 10.00), CDKN1A(1, 10.00), EGFR(1, 10.00), MAP2K2(1, 10.00), MAP2K7(1, 10.00), ABL1(1, 10.00), ABL2(1, 10.00), EGF(1, 10.00), SHC2(1, 10.00), PIK3CA(1, 10.00), PIK3R2(1, 10.00), PIK3R1(1, 10.00), CAMK2G(1, 10.00), ERBB4(1, 10.…
MEASLES	Measles(hsa05162)	KEGG	6	38	4.634e-37	1.004e-36	HSPA6(2, 20.00), TNFRSF10A(2, 20.00), PIK3CD(2, 20.00), MAP3K7(2, 20.00), CSNK2A1(2, 20.00), IFIH1(1, 10.00), NFKBIB(1, 10.00), IL12A(1, 10.00), MX1(1, 10.00), CD209(1, 10.00), IFNGR1(1, 10.00), IKBKE(1, 10.00), IL1B(1, 10.00), DDX58(1, 10.00), STAT2(1, 10.00), TBK1(1, 10.00), PIK3CA(1, 10.00), OAS3(1, 10.00), PIK3R2(1, 10.00), PIK3R1(1, 10.00), NFKB1(1, 10.00), IFNA17(1, 10.00), CHUK(1, 10.00), …
NEUROTROPHIN_SIGNALING_PATHWAY	Neurotrophin signaling pathway(hsa04722)	KEGG	7	42	7.361e-37	1.785e-36	PLCG1(3, 30.00), PIK3CD(2, 20.00), MAP3K5(2, 20.00), YWHAE(2, 20.00), KIDINS220(2, 20.00), CAMK2B(2, 20.00), NFKBIB(1, 10.00), JUN(1, 10.00), NFKBIE(1, 10.00), MAP2K2(1, 10.00), MAP2K7(1, 10.00), ABL1(1, 10.00), BDNF(1, 10.00), NTRK3(1, 10.00), MAPK7(1, 10.00), PIK3CA(1, 10.00), CAMK4(1, 10.00), PIK3R2(1, 10.00), PIK3R1(1, 10.00), IRAK3(1, 10.00), SHC4(1, 10.00), NTF3(1, 10.00), SHC2(1, 10.00), C…
LONG_TERM_DEPRESSION	Long-term depression(hsa04730)	KEGG	7	35	9.781e-37	2.012e-36	RYR1(5, 50.00), PLA2G4B(3, 30.00), PRKCB(2, 20.00), GNAS(2, 20.00), GNA12(2, 20.00), PLCB1(1, 10.00), GRIA2(1, 10.00), GRIA1(1, 10.00), ITPR2(1, 10.00), MAP2K2(1, 10.00), IGF1(1, 10.00), ITPR3(1, 10.00), CACNA1A(1, 10.00), GUCY1A2(1, 10.00), LYN(1, 10.00), NOS1(1, 10.00), IGF1R(1, 10.00), PLCB3(1, 10.00), GRID2(1, 10.00), PRKCA(1, 10.00), PRKCG(1, 10.00), PPP1R17(1, 10.00), PLA2G4C(1, 10.00), PLA…
EGFR_TYROSINE_KINASE_INHIBITOR_RESISTANCE	EGFR tyrosine kinase inhibitor resistance(hsa01521)	KEGG	6	37	1.373e-36	1.86e-36	PLCG1(3, 30.00), AXL(2, 20.00), PIK3CD(2, 20.00), NRG1(2, 20.00), ERBB2(2, 20.00), SRC(2, 20.00), PRKCB(2, 20.00), MET(2, 20.00), BCL2L1(1, 10.00), SHC4(1, 10.00), ERBB3(1, 10.00), EGFR(1, 10.00), MAP2K2(1, 10.00), EGF(1, 10.00), PIK3CA(1, 10.00), PIK3R2(1, 10.00), PIK3R1(1, 10.00), IGF1R(1, 10.00), IGF1(1, 10.00), SHC2(1, 10.00), PRKCA(1, 10.00), PRKCG(1, 10.00), VEGFA(1, 10.00), FGFR2(1, 10.00)…
AGE_RAGE_SIGNALING_PATHWAY_IN_DIABETIC_COMPLICATIONS	AGE-RAGE signaling pathway in diabetic complications(hsa04933)	KEGG	6	42	2.296e-36	2.34e-36	PLCG1(3, 30.00), COL3A1(2, 20.00), EGR1(2, 20.00), PIK3CD(2, 20.00), EDN1(2, 20.00), PRKCB(2, 20.00), COL4A6(2, 20.00), COL1A1(2, 20.00), COL4A3(2, 20.00), TGFB1(1, 10.00), JUN(1, 10.00), PLCB3(1, 10.00), IL1B(1, 10.00), PIK3CA(1, 10.00), PIK3R2(1, 10.00), ICAM1(1, 10.00), NFKB1(1, 10.00), PLCB1(1, 10.00), NOS3(1, 10.00), DIAPH1(1, 10.00), PIM1(1, 10.00), PRKCA(1, 10.00), PIK3R1(1, 10.00), CYBB(1…
SMALL_CELL_LUNG_CANCER	Small cell lung cancer(hsa05222)	KEGG	8	45	2.84e-36	1.884e-35	LAMB2(2, 20.00), LAMB4(2, 20.00), PIK3CD(2, 20.00), LAMA2(2, 20.00), LAMA3(2, 20.00), RXRA(2, 20.00), COL4A6(2, 20.00), COL4A3(2, 20.00), LAMC2(2, 20.00), BCL2L1(1, 10.00), PTGS2(1, 10.00), PTK2(1, 10.00), CDKN1A(1, 10.00), BIRC2(1, 10.00), LAMB1(1, 10.00), LAMB3(1, 10.00), ZBTB17(1, 10.00), ITGA2B(1, 10.00), PIK3R2(1, 10.00), PIK3R1(1, 10.00), DDB2(1, 10.00), NFKB1(1, 10.00), ITGA2(1, 10.00), LA…
LONGEVITY_REGULATING_PATHWAY	Longevity regulating pathway(hsa04211)	KEGG	7	37	1.323e-35	2.686e-35	ULK1(3, 30.00), RPTOR(2, 20.00), EHMT2(2, 20.00), PIK3CD(2, 20.00), ADCY1(2, 20.00), ATG101(1, 10.00), STK11(1, 10.00), PPARGC1A(1, 10.00), IGF1(1, 10.00), TSC2(1, 10.00), PIK3CA(1, 10.00), CAMK4(1, 10.00), PIK3R2(1, 10.00), PIK3R1(1, 10.00), NFKB1(1, 10.00), IGF1R(1, 10.00), CREB3(1, 10.00), CREB1(1, 10.00), MTOR(1, 10.00), ADCY4(1, 10.00), ADCY6(1, 10.00), ADCY7(1, 10.00), TP53(1, 10.00), ADCY3…
BASAL_CELL_CARCINOMA	Basal cell carcinoma(hsa05217)	KEGG	7	33	8.507e-35	9.566e-35	TCF7L2(4, 40.00), WNT2(3, 30.00), WNT8A(2, 20.00), PTCH1(2, 20.00), WNT3A(1, 10.00), CDKN1A(1, 10.00), SMO(1, 10.00), FZD1(1, 10.00), FZD4(1, 10.00), FZD5(1, 10.00), DVL3(1, 10.00), FZD9(1, 10.00), DVL1(1, 10.00), DDB2(1, 10.00), WNT2B(1, 10.00), GLI3(1, 10.00), TCF7(1, 10.00), KIF7(1, 10.00), TP53(1, 10.00), BMP2(1, 10.00), WNT1(1, 10.00), TCF7L1(1, 10.00), GSK3B(1, 10.00), PTCH2(1, 10.00), WNT1…
NF_KAPPA_B_SIGNALING_PATHWAY	NF-kappa B signaling pathway(hsa04064)	KEGG	7	34	1.083e-34	2.645e-34	ATM(3, 30.00), PLCG1(3, 30.00), MAP3K7(2, 20.00), PRKCB(2, 20.00), CSNK2A1(2, 20.00), TAB3(2, 20.00), BCL2L1(1, 10.00), PTGS2(1, 10.00), ERC1(1, 10.00), BIRC2(1, 10.00), RIPK1(1, 10.00), IL1B(1, 10.00), LTBR(1, 10.00), DDX58(1, 10.00), ZAP70(1, 10.00), ICAM1(1, 10.00), NFKB1(1, 10.00), LYN(1, 10.00), CHUK(1, 10.00), CD40(1, 10.00), LY96(1, 10.00), SYK(1, 10.00), CSNK2B(1, 10.00), CD14(1, 10.00), …
SPHINGOLIPID_SIGNALING_PATHWAY	Sphingolipid signaling pathway(hsa04071)	KEGG	8	38	1.89e-34	1.335e-33	PPP2R3B(2, 20.00), ASAH1(2, 20.00), PIK3CD(2, 20.00), MAP3K5(2, 20.00), PRKCB(2, 20.00), DEGS1(2, 20.00), GNA12(2, 20.00), MAP2K2(1, 10.00), NOS3(1, 10.00), SGMS2(1, 10.00), S1PR4(1, 10.00), CERS4(1, 10.00), CERS5(1, 10.00), CERS1(1, 10.00), PIK3CA(1, 10.00), SPTLC2(1, 10.00), PIK3R2(1, 10.00), PIK3R1(1, 10.00), NFKB1(1, 10.00), PLCB1(1, 10.00), PLCB3(1, 10.00), PRKCA(1, 10.00), CTSD(1, 10.00), P…
PHOSPHATIDYLINOSITOL_SIGNALING_SYSTEM	Phosphatidylinositol signaling system(hsa04070)	KEGG	7	39	2.072e-34	6.873e-34	PLCG1(3, 30.00), IMPAD1(2, 20.00), PIK3CD(2, 20.00), MTMR4(2, 20.00), PIP4K2B(2, 20.00), PRKCB(2, 20.00), PIP5K1A(2, 20.00), PI4KB(1, 10.00), PI4KA(1, 10.00), SYNJ2(1, 10.00), PIK3CA(1, 10.00), PIK3R2(1, 10.00), PIK3R1(1, 10.00), MTMR8(1, 10.00), MTMR3(1, 10.00), MTMR2(1, 10.00), DGKD(1, 10.00), ITPK1(1, 10.00), PLCB1(1, 10.00), PLCB3(1, 10.00), PRKCA(1, 10.00), PRKCG(1, 10.00), PIK3C2B(1, 10.00)…
TNF_SIGNALING_PATHWAY	TNF signaling pathway(hsa04668)	KEGG	6	39	6.32e-34	8.93e-33	DAB2IP(3, 30.00), PIK3CD(2, 20.00), MAP3K7(2, 20.00), MAP3K5(2, 20.00), EDN1(2, 20.00), TAB3(2, 20.00), MMP9(2, 20.00), PTGS2(1, 10.00), LIF(1, 10.00), JUN(1, 10.00), BIRC2(1, 10.00), RIPK1(1, 10.00), MAP2K7(1, 10.00), IL1B(1, 10.00), FAS(1, 10.00), PIK3R2(1, 10.00), ICAM1(1, 10.00), NFKB1(1, 10.00), JAG1(1, 10.00), PIK3R1(1, 10.00), FOS(1, 10.00), CREB3(1, 10.00), IL18R1(1, 10.00), CREB1(1, 10.0…
OSTEOCLAST_DIFFERENTIATION	Osteoclast differentiation(hsa04380)	KEGG	6	40	7.045e-34	1.924e-33	PIK3CD(2, 20.00), MAP3K7(2, 20.00), CSF1R(2, 20.00), CYLD(2, 20.00), PPP3CB(2, 20.00), TGFB1(1, 10.00), FOSB(1, 10.00), MAP2K7(1, 10.00), IFNGR1(1, 10.00), IL1B(1, 10.00), LILRB5(1, 10.00), LILRB4(1, 10.00), LILRB3(1, 10.00), LILRB2(1, 10.00), PIK3CA(1, 10.00), TEC(1, 10.00), CAMK4(1, 10.00), PIK3R2(1, 10.00), PIK3R1(1, 10.00), NFKB1(1, 10.00), SIRPG(1, 10.00), ITGB3(1, 10.00), FOS(1, 10.00), IRF…
GLIOMA	Glioma(hsa05214)	KEGG	6	31	1.541e-33	2.362e-33	PLCG1(3, 30.00), PIK3CD(2, 20.00), PRKCB(2, 20.00), CAMK2B(2, 20.00), CDKN1A(1, 10.00), EGFR(1, 10.00), MAP2K2(1, 10.00), CDKN2A(1, 10.00), EGF(1, 10.00), PIK3CA(1, 10.00), PIK3R2(1, 10.00), PIK3R1(1, 10.00), DDB2(1, 10.00), SHC4(1, 10.00), IGF1R(1, 10.00), CAMK2G(1, 10.00), CDK6(1, 10.00), SHC2(1, 10.00), PRKCA(1, 10.00), CAMK2A(1, 10.00), MTOR(1, 10.00), PRKCG(1, 10.00), TP53(1, 10.00), SOS1(1,…
MORPHINE_ADDICTION	Morphine addiction(hsa05032)	KEGG	6	34	2.675e-33	6.123e-33	GABBR1(2, 20.00), GRK6(2, 20.00), GRK2(2, 20.00), PRKCB(2, 20.00), GABRB3(2, 20.00), ADCY1(2, 20.00), GNAS(2, 20.00), GABRR1(1, 10.00), CACNA1A(1, 10.00), GRK4(1, 10.00), PDE3B(1, 10.00), ADCY4(1, 10.00), PRKCA(1, 10.00), GNB1(1, 10.00), PRKCG(1, 10.00), PDE8A(1, 10.00), KCNJ3(1, 10.00), ADCY6(1, 10.00), ADCY7(1, 10.00), ADCY3(1, 10.00), KCNJ9(1, 10.00), ADCY8(1, 10.00), ADCY9(1, 10.00), PDE2A(1,…
BACTERIAL_INVASION_OF_EPITHELIAL_CELLS	Bacterial invasion of epithelial cells(hsa05100)	KEGG	7	33	2.939e-33	3.293e-33	CTTN(2, 20.00), PIK3CD(2, 20.00), SRC(2, 20.00), MET(2, 20.00), DNM2(1, 10.00), ILK(1, 10.00), PTK2(1, 10.00), SEPT9(1, 10.00), SEPT8(1, 10.00), CLTC(1, 10.00), CLTB(1, 10.00), SEPT1(1, 10.00), CAV3(1, 10.00), SEPT3(1, 10.00), SEPT2(1, 10.00), WASF1(1, 10.00), PIK3CA(1, 10.00), PIK3R2(1, 10.00), PIK3R1(1, 10.00), SEPT11(1, 10.00), SHC4(1, 10.00), SHC2(1, 10.00), VCL(1, 10.00), CLTCL1(1, 10.00), C…
CORTISOL_SYNTHESIS_AND_SECRETION	Cortisol synthesis and secretion(hsa04927)	KEGG	5	33	4.303e-33	5.505e-33	CACNA1I(2, 20.00), CACNA1G(2, 20.00), ADCY1(2, 20.00), GNAS(2, 20.00), HSD3B1(2, 20.00), KCNK3(1, 10.00), CACNA1H(1, 10.00), CACNA1C(1, 10.00), CACNA1D(1, 10.00), CACNA1S(1, 10.00), PLCB1(1, 10.00), PLCB3(1, 10.00), NR4A1(1, 10.00), CREB3(1, 10.00), CREB1(1, 10.00), ITPR2(1, 10.00), ITPR3(1, 10.00), PDE8A(1, 10.00), ADCY4(1, 10.00), ADCY6(1, 10.00), ADCY7(1, 10.00), SCARB1(1, 10.00), ADCY3(1, 10.…
LYSOSOME	Lysosome(hsa04142)	KEGG	6	36	4.823e-33	1.011e-32	AP3D1(3, 30.00), DNASE2B(2, 20.00), ASAH1(2, 20.00), CTSA(2, 20.00), SCARB2(2, 20.00), GBA(1, 10.00), GNPTAB(1, 10.00), IDS(1, 10.00), CLTC(1, 10.00), CLTB(1, 10.00), IGF2R(1, 10.00), ATP6V0A4(1, 10.00), MAN2B1(1, 10.00), AP1M2(1, 10.00), NPC1(1, 10.00), CLN3(1, 10.00), ATP6V0D2(1, 10.00), AP4M1(1, 10.00), CTSC(1, 10.00), CTSD(1, 10.00), AP3M1(1, 10.00), AP4E1(1, 10.00), LAMP3(1, 10.00), CLTCL1(1…
MRNA_SURVEILLANCE_PATHWAY	mRNA surveillance pathway(hsa03015)	KEGG	7	38	8.762e-33	2.02e-32	UPF1(3, 30.00), CPSF1(3, 30.00), PPP2R3B(2, 20.00), UPF2(2, 20.00), PCF11(2, 20.00), PAPOLG(2, 20.00), CSTF2T(2, 20.00), NCBP1(1, 10.00), CSTF1(1, 10.00), PABPC3(1, 10.00), PABPN1(1, 10.00), CPSF7(1, 10.00), CPSF6(1, 10.00), DDX39B(1, 10.00), HBS1L(1, 10.00), RNMT(1, 10.00), GSPT1(1, 10.00), NXF1(1, 10.00), ACIN1(1, 10.00), CASC3(1, 10.00), PABPC4L(1, 10.00), PAPOLB(1, 10.00), SRRM1(1, 10.00), CS…
ACUTE_MYELOID_LEUKEMIA	Acute myeloid leukemia(hsa05221)	KEGG	7	31	1.109e-32	1.112e-32	TCF7L2(4, 40.00), PIK3CD(2, 20.00), ZBTB16(2, 20.00), CSF1R(2, 20.00), ITGAM(2, 20.00), MAP2K2(1, 10.00), RUNX1T1(1, 10.00), RARA(1, 10.00), CEBPE(1, 10.00), PIK3CA(1, 10.00), PIK3R2(1, 10.00), PIK3R1(1, 10.00), PML(1, 10.00), NFKB1(1, 10.00), TCF7(1, 10.00), PIM1(1, 10.00), CHUK(1, 10.00), PER2(1, 10.00), MTOR(1, 10.00), SOS1(1, 10.00), CCND1(1, 10.00), TCF7L1(1, 10.00), KIT(1, 10.00), CD14(1, 1…
GAP_JUNCTION	Gap junction(hsa04540)	KEGG	6	34	2.516e-32	3.803e-32	SRC(2, 20.00), PRKCB(2, 20.00), ADCY1(2, 20.00), GNAS(2, 20.00), PLCB1(1, 10.00), EGFR(1, 10.00), MAP2K2(1, 10.00), EGF(1, 10.00), TUBA3E(1, 10.00), TUBA1B(1, 10.00), GUCY1A2(1, 10.00), MAPK7(1, 10.00), GRM5(1, 10.00), GJD2(1, 10.00), PLCB3(1, 10.00), PRKCA(1, 10.00), PRKCG(1, 10.00), ADCY7(1, 10.00), ITPR2(1, 10.00), ITPR3(1, 10.00), ADCY4(1, 10.00), ADCY6(1, 10.00), TJP1(1, 10.00), SOS1(1, 10.0…
SALMONELLA_INFECTION	Salmonella infection(hsa05132)	KEGG	7	33	4.524e-32	2.723e-31	DYNC1H1(4, 40.00), MYH14(3, 30.00), MYH9(3, 30.00), FLNB(2, 20.00), MYH10(1, 10.00), RILP(1, 10.00), IFNGR1(1, 10.00), IL1B(1, 10.00), WASF1(1, 10.00), DYNC1I1(1, 10.00), JUN(1, 10.00), NFKB1(1, 10.00), FOS(1, 10.00), PKN1(1, 10.00), PKN3(1, 10.00), PKN2(1, 10.00), TJP1(1, 10.00), CCL3L3(1, 10.00), ROCK1(1, 10.00), CD14(1, 10.00), TLR5(1, 10.00), FLNA(1, 10.00), KLC2(1, 10.00), FLNC(1, 10.00), KL…
FOXO_SIGNALING_PATHWAY	FoxO signaling pathway(hsa04068)	KEGG	8	37	5.625e-32	8.347e-32	ATM(3, 30.00), CREBBP(3, 30.00), IL7R(2, 20.00), PIK3CD(2, 20.00), EP300(2, 20.00), TGFB1(1, 10.00), CCND2(1, 10.00), CDKN1A(1, 10.00), EGFR(1, 10.00), USP7(1, 10.00), MAP2K2(1, 10.00), IGF1(1, 10.00), PCK2(1, 10.00), FOXO4(1, 10.00), EGF(1, 10.00), PIK3CA(1, 10.00), S1PR4(1, 10.00), PIK3R2(1, 10.00), PIK3R1(1, 10.00), FOXG1(1, 10.00), KLF2(1, 10.00), IGF1R(1, 10.00), STK11(1, 10.00), CHUK(1, 10.…
VEGF_SIGNALING_PATHWAY	VEGF signaling pathway(hsa04370)	KEGG	7	29	6.148e-32	2.854e-30	PLCG1(3, 30.00), PLA2G4B(3, 30.00), SRC(2, 20.00), PRKCB(2, 20.00), PIK3CD(2, 20.00), PPP3CB(2, 20.00), NOS3(1, 10.00), SHC2(1, 10.00), PTGS2(1, 10.00), PRKCA(1, 10.00), PIK3CA(1, 10.00), PRKCG(1, 10.00), MAP2K2(1, 10.00), PTK2(1, 10.00), VEGFA(1, 10.00), PIK3R2(1, 10.00), PIK3R1(1, 10.00), PLA2G4C(1, 10.00), MAPKAPK2(1, 10.00), PLA2G4E(1, 10.00), PLA2G4D(1, 10.00)
C_TYPE_LECTIN_RECEPTOR_SIGNALING_PATHWAY	C-type lectin receptor signaling pathway(hsa04625)	KEGG	5	34	1.481e-31	1.933e-31	PIK3CD(2, 20.00), SRC(2, 20.00), ARHGEF12(2, 20.00), CYLD(2, 20.00), PPP3CB(2, 20.00), PTGS2(1, 10.00), NFATC4(1, 10.00), JUN(1, 10.00), PLK3(1, 10.00), RRAS2(1, 10.00), IL12A(1, 10.00), CD209(1, 10.00), IKBKE(1, 10.00), IL1B(1, 10.00), MAPKAPK2(1, 10.00), STAT2(1, 10.00), NLRP3(1, 10.00), EGR2(1, 10.00), PIK3CA(1, 10.00), PIK3R2(1, 10.00), PIK3R1(1, 10.00), NFKB1(1, 10.00), CHUK(1, 10.00), MRAS(…
LEUKOCYTE_TRANSENDOTHELIAL_MIGRATION	Leukocyte transendothelial migration(hsa04670)	KEGG	7	34	1.608e-31	3.205e-31	PLCG1(3, 30.00), PIK3CD(2, 20.00), ITGB2(2, 20.00), PRKCB(2, 20.00), ITGAM(2, 20.00), ESAM(2, 20.00), MMP9(2, 20.00), PTK2(1, 10.00), RASSF5(1, 10.00), RAPGEF4(1, 10.00), PTK2B(1, 10.00), PIK3CA(1, 10.00), PIK3R2(1, 10.00), PIK3R1(1, 10.00), SIPA1(1, 10.00), THY1(1, 10.00), CLDN6(1, 10.00), ARHGAP35(1, 10.00), ICAM1(1, 10.00), PRKCA(1, 10.00), VCL(1, 10.00), PRKCG(1, 10.00), CYBB(1, 10.00), ROCK1…
ABC_TRANSPORTERS	ABC transporters(hsa02010)	KEGG	8	36	1.812e-31	1.812e-31	ABCA10(3, 30.00), ABCA13(3, 30.00), ABCC2(2, 20.00), ABCB11(2, 20.00), ABCG4(2, 20.00), ABCC3(2, 20.00), TAP1(1, 10.00), TAP2(1, 10.00), ABCB5(1, 10.00), ABCB4(1, 10.00), ABCB8(1, 10.00), ABCC12(1, 10.00), ABCC10(1, 10.00), ABCC11(1, 10.00), ABCA12(1, 10.00), ABCG5(1, 10.00), ABCG8(1, 10.00), CFTR(1, 10.00), ABCA7(1, 10.00), ABCA4(1, 10.00), ABCA5(1, 10.00), ABCC8(1, 10.00), ABCC9(1, 10.00), ABCA…
RIBOSOME_BIOGENESIS_IN_EUKARYOTES	Ribosome biogenesis in eukaryotes(hsa03008)	KEGG	6	31	1.94e-31	1.051e-30	RBM28(3, 30.00), MDN1(2, 20.00), REXO1(2, 20.00), TBL3(2, 20.00), CSNK2A1(2, 20.00), WDR75(2, 20.00), FBL(2, 20.00), WDR43(1, 10.00), NOP58(1, 10.00), NXF1(1, 10.00), SBDS(1, 10.00), POP4(1, 10.00), RCL1(1, 10.00), GTPBP4(1, 10.00), UTP14C(1, 10.00), NOL6(1, 10.00), NAT10(1, 10.00), UTP14A(1, 10.00), EFL1(1, 10.00), POP1(1, 10.00), DKC1(1, 10.00), NVL(1, 10.00), CSNK2B(1, 10.00)
OVARIAN_STEROIDOGENESIS	Ovarian steroidogenesis(hsa04913)	KEGG	5	27	2.684e-31	7.519e-31	PLA2G4B(3, 30.00), ADCY1(2, 20.00), GNAS(2, 20.00), HSD3B1(2, 20.00), PTGS2(1, 10.00), FSHR(1, 10.00), ADCY3(1, 10.00), IGF1R(1, 10.00), IGF1(1, 10.00), ALOX5(1, 10.00), PLA2G4C(1, 10.00), PLA2G4E(1, 10.00), PLA2G4D(1, 10.00), ADCY4(1, 10.00), ADCY6(1, 10.00), ADCY7(1, 10.00), SCARB1(1, 10.00), CYP19A1(1, 10.00), ADCY8(1, 10.00), ADCY9(1, 10.00), PRKACG(1, 10.00), PRKACB(1, 10.00)
COCAINE_ADDICTION	Cocaine addiction(hsa05030)	KEGG	5	26	1.237e-30	1.558e-30	GRIN2A(3, 30.00), GNAS(2, 20.00), GRIN3B(2, 20.00), GRIN2B(2, 20.00), SLC18A1(2, 20.00), GRIN1(1, 10.00), ATF6B(1, 10.00), GRIN2C(1, 10.00), PPP1R1B(1, 10.00), GRIA2(1, 10.00), JUN(1, 10.00), FOSB(1, 10.00), CREB3(1, 10.00), CREB1(1, 10.00), MAOB(1, 10.00), PRKACG(1, 10.00), CDK5(1, 10.00), PRKACB(1, 10.00), NFKB1(1, 10.00), BDNF(1, 10.00)
INOSITOL_PHOSPHATE_METABOLISM	Inositol phosphate metabolism(hsa00562)	KEGG	7	33	1.281e-30	2.42e-30	PLCG1(3, 30.00), IMPAD1(2, 20.00), PIK3CD(2, 20.00), MTMR4(2, 20.00), PIP4K2B(2, 20.00), ISYNA1(2, 20.00), PIP5K1A(2, 20.00), PI4KB(1, 10.00), PI4KA(1, 10.00), PIK3CA(1, 10.00), PIK3CG(1, 10.00), SYNJ2(1, 10.00), MTMR3(1, 10.00), MTMR2(1, 10.00), ITPK1(1, 10.00), PLCB1(1, 10.00), PLCB3(1, 10.00), MTMR8(1, 10.00), PIK3C2B(1, 10.00), PIK3C2A(1, 10.00), PLCD1(1, 10.00), PIK3C3(1, 10.00), INPP5B(1, 1…
GABAERGIC_SYNAPSE	GABAergic synapse(hsa04727)	KEGG	6	32	1.379e-30	2.065e-30	GABBR1(2, 20.00), SRC(2, 20.00), PRKCB(2, 20.00), GABRB3(2, 20.00), ADCY1(2, 20.00), GABRR1(1, 10.00), GLUL(1, 10.00), CACNA1A(1, 10.00), CACNA1C(1, 10.00), CACNA1D(1, 10.00), SLC12A5(1, 10.00), SLC6A11(1, 10.00), CACNA1S(1, 10.00), SLC38A3(1, 10.00), SLC38A2(1, 10.00), PRKCA(1, 10.00), GNB1(1, 10.00), PRKCG(1, 10.00), ADCY4(1, 10.00), ADCY6(1, 10.00), ADCY7(1, 10.00), ADCY3(1, 10.00), ADCY8(1, 1…
GLUCAGON_SIGNALING_PATHWAY	Glucagon signaling pathway(hsa04922)	KEGG	5	34	1.417e-30	2.183e-30	ACACB(3, 30.00), CREBBP(3, 30.00), GYS2(2, 20.00), CAMK2B(2, 20.00), EP300(2, 20.00), GNAS(2, 20.00), PPP3CB(2, 20.00), PCK2(1, 10.00), LDHAL6B(1, 10.00), CRTC2(1, 10.00), PPARGC1A(1, 10.00), PDE3B(1, 10.00), PYGM(1, 10.00), PLCB1(1, 10.00), PLCB3(1, 10.00), CAMK2G(1, 10.00), CREB3(1, 10.00), CAMK2A(1, 10.00), CREB1(1, 10.00), PHKA2(1, 10.00), ITPR2(1, 10.00), ITPR3(1, 10.00), PFKFB1(1, 10.00), P…
RNA_DEGRADATION	RNA degradation(hsa03018)	KEGG	5	28	2.292e-30	1.284e-29	PARN(2, 20.00), EDC4(2, 20.00), PAPD5(2, 20.00), TTC37(2, 20.00), PABPC3(1, 10.00), EDC3(1, 10.00), EXOSC8(1, 10.00), EXOSC3(1, 10.00), EXOSC6(1, 10.00), DHX36(1, 10.00), DCPS(1, 10.00), PFKP(1, 10.00), HSPD1(1, 10.00), PFKM(1, 10.00), CNOT8(1, 10.00), PAN3(1, 10.00), CNOT10(1, 10.00), ENO1(1, 10.00), PABPC4L(1, 10.00), CNOT6L(1, 10.00), DIS3(1, 10.00), PNLDC1(1, 10.00), MTREX(1, 10.00), DDX6(1, …
TH17_CELL_DIFFERENTIATION	Th17 cell differentiation(hsa04659)	KEGG	8	32	2.38e-30	2.495e-29	PLCG1(3, 30.00), STAT6(2, 20.00), RXRA(2, 20.00), PPP3CB(2, 20.00), TGFB1(1, 10.00), FOXP3(1, 10.00), NFKBIB(1, 10.00), JUN(1, 10.00), NFKBIE(1, 10.00), IFNGR1(1, 10.00), IL1B(1, 10.00), RARA(1, 10.00), RORC(1, 10.00), HSP90AB1(1, 10.00), TBX21(1, 10.00), ZAP70(1, 10.00), NFKB1(1, 10.00), FOS(1, 10.00), RXRG(1, 10.00), CHUK(1, 10.00), RXRB(1, 10.00), MTOR(1, 10.00), GATA3(1, 10.00), AHR(1, 10.00)…
ENDOCRINE_AND_OTHER_FACTOR_REGULATED_CALCIUM_REABSORPTION	Endocrine and other factor-regulated calcium reabsorption(hsa04961)	KEGG	7	28	2.814e-30	3.827e-30	PRKCB(2, 20.00), GNAS(2, 20.00), VDR(1, 10.00), CLTB(1, 10.00), CLTC(1, 10.00), DNM2(1, 10.00), AP2B1(1, 10.00), AP2M1(1, 10.00), TRPV5(1, 10.00), PLCB1(1, 10.00), PLCB3(1, 10.00), PRKCA(1, 10.00), ATP1B2(1, 10.00), PRKCG(1, 10.00), SLC8A1(1, 10.00), CALB1(1, 10.00), AP2A2(1, 10.00), ATP2B1(1, 10.00), CLTCL1(1, 10.00), ADCY6(1, 10.00), ESR1(1, 10.00), ADCY9(1, 10.00), PRKACG(1, 10.00), ATP1A3(1, …
TH1_AND_TH2_CELL_DIFFERENTIATION	Th1 and Th2 cell differentiation(hsa04658)	KEGG	7	32	3.07e-30	3.326e-29	PLCG1(3, 30.00), MAF(3, 30.00), STAT6(2, 20.00), NOTCH1(2, 20.00), PPP3CB(2, 20.00), NFKBIB(1, 10.00), IL12A(1, 10.00), NFKBIE(1, 10.00), IFNGR1(1, 10.00), MAML2(1, 10.00), MAML1(1, 10.00), RBPJ(1, 10.00), JUN(1, 10.00), TBX21(1, 10.00), ZAP70(1, 10.00), NFKB1(1, 10.00), JAG1(1, 10.00), RBPJL(1, 10.00), FOS(1, 10.00), CHUK(1, 10.00), DLL3(1, 10.00), GATA3(1, 10.00), NOTCH2(1, 10.00), LAT(1, 10.00…
NOTCH_SIGNALING_PATHWAY	Notch signaling pathway(hsa04330)	KEGG	6	31	3.196e-30	8.308e-30	NCOR2(3, 30.00), CREBBP(3, 30.00), CIR1(2, 20.00), HDAC2(2, 20.00), EP300(2, 20.00), NOTCH4(2, 20.00), NOTCH1(2, 20.00), DTX3L(1, 10.00), HDAC1(1, 10.00), DTX1(1, 10.00), KAT2B(1, 10.00), MAML2(1, 10.00), MAML1(1, 10.00), RBPJ(1, 10.00), DVL3(1, 10.00), DVL1(1, 10.00), JAG1(1, 10.00), RBPJL(1, 10.00), DLL3(1, 10.00), NOTCH2(1, 10.00), HES1(1, 10.00), CTBP2(1, 10.00)
TOXOPLASMOSIS	Toxoplasmosis(hsa05145)	KEGG	7	34	6.115e-30	9.464e-29	HSPA6(2, 20.00), LAMB2(2, 20.00), LAMB4(2, 20.00), MAP3K7(2, 20.00), PIK3R5(2, 20.00), LAMA2(2, 20.00), LAMA3(2, 20.00), LAMC2(2, 20.00), BCL2L1(1, 10.00), TGFB1(1, 10.00), NFKBIB(1, 10.00), BIRC2(1, 10.00), IL12A(1, 10.00), LY96(1, 10.00), HSPA1A(1, 10.00), IFNGR1(1, 10.00), LAMB1(1, 10.00), LAMB3(1, 10.00), IL10RA(1, 10.00), PIK3CG(1, 10.00), NFKB1(1, 10.00), LAMA5(1, 10.00), ALOX5(1, 10.00), C…
ARACHIDONIC_ACID_METABOLISM	Arachidonic acid metabolism(hsa00590)	KEGG	4	25	8.642e-30	9.362e-30	PLA2G4B(3, 30.00), CYP4A11(2, 20.00), GGT5(2, 20.00), ALOX12(2, 20.00), PTGS2(1, 10.00), PTGS1(1, 10.00), TBXAS1(1, 10.00), PTGES2(1, 10.00), PLA2G12A(1, 10.00), CBR3(1, 10.00), PLA2G6(1, 10.00), PLA2G3(1, 10.00), PLA2G1B(1, 10.00), PLB1(1, 10.00), PLA2G4C(1, 10.00), CYP4F2(1, 10.00), PLA2G4D(1, 10.00), ALOX12B(1, 10.00), ALOX5(1, 10.00), PLA2G4E(1, 10.00)
TASTE_TRANSDUCTION	Taste transduction(hsa04742)	KEGG	5	31	1.224e-29	1.136e-28	GABBR1(2, 20.00), SCNN1A(2, 20.00), HTR3D(2, 20.00), TAS1R2(2, 20.00), SCN3A(2, 20.00), SCN9A(1, 10.00), CACNA1A(1, 10.00), CACNA1C(1, 10.00), PRKACG(1, 10.00), SCN2A(1, 10.00), SCNN1B(1, 10.00), GRM4(1, 10.00), TRPM5(1, 10.00), TAS2R38(1, 10.00), ENTPD2(1, 10.00), TAS2R10(1, 10.00), ITPR3(1, 10.00), ADCY4(1, 10.00), ADCY6(1, 10.00), ADCY8(1, 10.00), HCN4(1, 10.00), HTR1A(1, 10.00), TAS2R43(1, 10…
PLATINUM_DRUG_RESISTANCE	Platinum drug resistance(hsa01524)	KEGG	7	29	1.618e-29	5.718e-29	ATM(3, 30.00), REV3L(3, 30.00), ERBB2(2, 20.00), PIK3CD(2, 20.00), MAP3K5(2, 20.00), ABCC2(2, 20.00), TOP2A(2, 20.00), BRCA1(1, 10.00), CDKN2A(1, 10.00), TP53(1, 10.00), BCL2L1(1, 10.00), FAS(1, 10.00), CDKN1A(1, 10.00), GSTA1(1, 10.00), BIRC2(1, 10.00), POLH(1, 10.00), PIK3R2(1, 10.00), PIK3R1(1, 10.00), PIK3CA(1, 10.00), ATP7B(1, 10.00)
NON_SMALL_CELL_LUNG_CANCER	Non-small cell lung cancer(hsa05223)	KEGG	7	29	1.665e-29	4.294e-29	PLCG1(3, 30.00), PIK3CD(2, 20.00), ERBB2(2, 20.00), PRKCB(2, 20.00), RXRA(2, 20.00), CDKN1A(1, 10.00), RASSF5(1, 10.00), MAP2K2(1, 10.00), CDKN2A(1, 10.00), EGF(1, 10.00), PIK3CA(1, 10.00), PIK3R2(1, 10.00), PIK3R1(1, 10.00), DDB2(1, 10.00), PRKCA(1, 10.00), EGFR(1, 10.00), RXRG(1, 10.00), RXRB(1, 10.00), PRKCG(1, 10.00), TP53(1, 10.00), SOS1(1, 10.00), CCND1(1, 10.00), CDK6(1, 10.00)
INSULIN_SIGNALING_PATHWAY	Insulin signaling pathway(hsa04910)	KEGG	9	38	1.711e-29	3.291e-29	ACACB(3, 30.00), RPTOR(2, 20.00), PIK3CD(2, 20.00), GYS2(2, 20.00), PTPRF(2, 20.00), SREBF1(2, 20.00), PCK2(1, 10.00), MKNK2(1, 10.00), MAP2K2(1, 10.00), CBL(1, 10.00), TSC2(1, 10.00), PKLR(1, 10.00), PIK3CA(1, 10.00), PPARGC1A(1, 10.00), PDE3B(1, 10.00), FASN(1, 10.00), PIK3R2(1, 10.00), PIK3R1(1, 10.00), PYGM(1, 10.00), SHC4(1, 10.00), SHC2(1, 10.00), PHKA2(1, 10.00), MTOR(1, 10.00), SOS1(1, 10…
PROGESTERONE_MEDIATED_OOCYTE_MATURATION	Progesterone-mediated oocyte maturation(hsa04914)	KEGG	5	31	2.226e-29	8.414e-29	PIK3CD(2, 20.00), BUB1(2, 20.00), ADCY1(2, 20.00), KIF22(2, 20.00), SPDYE4(1, 10.00), STK10(1, 10.00), SPDYE1(1, 10.00), MAD1L1(1, 10.00), PIK3CA(1, 10.00), PDE3B(1, 10.00), HSP90AB1(1, 10.00), PIK3R2(1, 10.00), PIK3R1(1, 10.00), IGF1R(1, 10.00), IGF1(1, 10.00), CDC25B(1, 10.00), ADCY6(1, 10.00), ADCY4(1, 10.00), RPS6KA2(1, 10.00), ADCY7(1, 10.00), ADCY3(1, 10.00), FZR1(1, 10.00), ADCY8(1, 10.00)…
REGULATION_OF_LIPOLYSIS_IN_ADIPOCYTES	Regulation of lipolysis in adipocytes(hsa04923)	KEGG	7	28	2.577e-29	1.196e-28	TSHR(2, 20.00), PIK3CD(2, 20.00), NPR1(2, 20.00), ADCY1(2, 20.00), GNAS(2, 20.00), PTGS2(1, 10.00), PTGS1(1, 10.00), MGLL(1, 10.00), PIK3CA(1, 10.00), PDE3B(1, 10.00), PIK3R2(1, 10.00), PIK3R1(1, 10.00), ADCY3(1, 10.00), ADCY4(1, 10.00), ADCY6(1, 10.00), ADCY7(1, 10.00), IRS4(1, 10.00), NPY1R(1, 10.00), ADCY8(1, 10.00), ADCY9(1, 10.00), IRS2(1, 10.00), PRKACG(1, 10.00), PRKACB(1, 10.00)
HEMATOPOIETIC_CELL_LINEAGE	Hematopoietic cell lineage(hsa04640)	KEGG	7	29	1.223e-28	2.07e-28	IL7R(2, 20.00), GP1BA(2, 20.00), CSF1R(2, 20.00), ITGAM(2, 20.00), CR1(2, 20.00), ANPEP(2, 20.00), CD1E(1, 10.00), CD1C(1, 10.00), ITGA2(1, 10.00), CD2(1, 10.00), IL1B(1, 10.00), ITGA2B(1, 10.00), THPO(1, 10.00), CD22(1, 10.00), CR2(1, 10.00), ITGB3(1, 10.00), CD44(1, 10.00), EPOR(1, 10.00), FCER2(1, 10.00), KIT(1, 10.00), CD14(1, 10.00), IL11RA(1, 10.00), CD19(1, 10.00)
SIGNALING_PATHWAYS_REGULATING_PLURIPOTENCY_OF_STEM_CELLS	Signaling pathways regulating pluripotency of stem cells(hsa04550)	KEGG	8	40	2.147e-28	1.396e-27	WNT2(3, 30.00), PIK3CD(2, 20.00), WNT8A(2, 20.00), KAT6A(2, 20.00), WNT3A(1, 10.00), LIF(1, 10.00), SMAD9(1, 10.00), JARID2(1, 10.00), SMAD1(1, 10.00), ZFHX3(1, 10.00), MAP2K2(1, 10.00), POU5F1B(1, 10.00), FZD1(1, 10.00), FZD4(1, 10.00), FZD5(1, 10.00), DVL3(1, 10.00), PIK3CA(1, 10.00), DVL1(1, 10.00), PIK3R2(1, 10.00), PIK3R1(1, 10.00), WNT2B(1, 10.00), ACVR2A(1, 10.00), IGF1R(1, 10.00), IGF1(1,…
INSULIN_RESISTANCE	Insulin resistance(hsa04931)	KEGG	6	34	3.082e-28	5.857e-28	ACACB(3, 30.00), PIK3CD(2, 20.00), PRKCB(2, 20.00), GYS2(2, 20.00), PTPRF(2, 20.00), SREBF1(2, 20.00), PCK2(1, 10.00), TBC1D4(1, 10.00), CRTC2(1, 10.00), PTPA(1, 10.00), PIK3CA(1, 10.00), PPARGC1A(1, 10.00), PIK3R2(1, 10.00), PIK3R1(1, 10.00), NFKB1(1, 10.00), MGEA5(1, 10.00), PYGM(1, 10.00), NR1H2(1, 10.00), NOS3(1, 10.00), CREB3(1, 10.00), CREB1(1, 10.00), MTOR(1, 10.00), RPS6KA2(1, 10.00), SLC…
ETHER_LIPID_METABOLISM	Ether lipid metabolism(hsa00565)	KEGG	7	23	3.572e-28	5.026e-28	PLA2G4B(3, 30.00), GDPD3(2, 20.00), PLD4(1, 10.00), PLPP1(1, 10.00), PLD1(1, 10.00), PLD2(1, 10.00), PLA2G12A(1, 10.00), PLD3(1, 10.00), CEPT1(1, 10.00), PLA2G6(1, 10.00), PLA2G4C(1, 10.00), LPCAT4(1, 10.00), CHPT1(1, 10.00), PLA2G3(1, 10.00), PLA2G1B(1, 10.00), PLB1(1, 10.00), GAL3ST1(1, 10.00), PAFAH1B3(1, 10.00), PLA2G4E(1, 10.00), PLA2G4D(1, 10.00)
B_CELL_RECEPTOR_SIGNALING_PATHWAY	B cell receptor signaling pathway(hsa04662)	KEGG	7	29	1.623e-27	1.89e-27	CD79A(2, 20.00), PIK3CD(2, 20.00), PRKCB(2, 20.00), PTPN6(2, 20.00), PPP3CB(2, 20.00), NFKBIB(1, 10.00), JUN(1, 10.00), NFKBIE(1, 10.00), MAP2K2(1, 10.00), PIK3AP1(1, 10.00), LILRB3(1, 10.00), PIK3CA(1, 10.00), PIK3R2(1, 10.00), PIK3R1(1, 10.00), NFKB1(1, 10.00), LYN(1, 10.00), FOS(1, 10.00), CD22(1, 10.00), CHUK(1, 10.00), CR2(1, 10.00), SOS1(1, 10.00), SYK(1, 10.00), GSK3B(1, 10.00), CD19(1, 10…
LONGEVITY_REGULATING_PATHWAY_MULTIPLE_SPECIES	Longevity regulating pathway - multiple species(hsa04213)	KEGG	7	28	2.265e-27	4.629e-27	HDAC2(2, 20.00), HSPA6(2, 20.00), RPTOR(2, 20.00), PIK3CD(2, 20.00), ADCY1(2, 20.00), HDAC1(1, 10.00), HSPA1A(1, 10.00), PIK3CA(1, 10.00), PIK3R2(1, 10.00), PIK3R1(1, 10.00), IGF1R(1, 10.00), IGF1(1, 10.00), MTOR(1, 10.00), ADCY4(1, 10.00), ADCY6(1, 10.00), ADCY7(1, 10.00), ADCY3(1, 10.00), IRS4(1, 10.00), ADCY8(1, 10.00), ADCY9(1, 10.00), IRS2(1, 10.00), PRKACG(1, 10.00), PRKACB(1, 10.00)
MALARIA	Malaria(hsa05144)	KEGG	8	25	2.268e-27	4.787e-27	LRP1(4, 40.00), CR1(2, 20.00), THBS2(2, 20.00), THBS3(2, 20.00), MET(2, 20.00), ITGB2(2, 20.00), TGFB1(1, 10.00), SDC1(1, 10.00), THBS4(1, 10.00), IL12A(1, 10.00), CD40(1, 10.00), ITGAL(1, 10.00), ICAM1(1, 10.00), IL1B(1, 10.00), GYPC(1, 10.00), SELP(1, 10.00), SDC2(1, 10.00)
PYRIMIDINE_METABOLISM	Pyrimidine metabolism(hsa00240)	KEGG	8	29	6.65e-27	2.882e-26	POLR2B(2, 20.00), POLR3E(2, 20.00), POLD1(2, 20.00), NME7(2, 20.00), POLR1A(2, 20.00), POLR3G(1, 10.00), POLR3D(1, 10.00), POLR3B(1, 10.00), POLR3A(1, 10.00), CAD(1, 10.00), CTPS1(1, 10.00), NT5C(1, 10.00), POLD2(1, 10.00), NUDT2(1, 10.00), ENPP3(1, 10.00), POLR3GL(1, 10.00), POLR2D(1, 10.00), POLR2F(1, 10.00), POLR2A(1, 10.00), TK1(1, 10.00), NME3(1, 10.00), TYMP(1, 10.00), POLE3(1, 10.00), TWIS…
COMPLEMENT_AND_COAGULATION_CASCADES	Complement and coagulation cascades(hsa04610)	KEGG	6	28	1.197e-26	1.526e-26	ITGB2(2, 20.00), SERPINF2(2, 20.00), CR1(2, 20.00), F5(2, 20.00), ITGAM(2, 20.00), SERPINA1(1, 10.00), C4B(1, 10.00), C2(1, 10.00), C6(1, 10.00), PROCR(1, 10.00), CR2(1, 10.00), KLKB1(1, 10.00), F2RL3(1, 10.00), F12(1, 10.00), F11(1, 10.00), ITGAX(1, 10.00), CFI(1, 10.00), FGA(1, 10.00), PLG(1, 10.00), C1S(1, 10.00), F2RL2(1, 10.00), VWF(1, 10.00), PROC(1, 10.00)
AMYOTROPHIC_LATERAL_SCLEROSIS_ALS	Amyotrophic lateral sclerosis (ALS)(hsa05014)	KEGG	6	24	5.004e-26	5.315e-26	NEFH(4, 40.00), GRIN2A(3, 30.00), MAP3K5(2, 20.00), GRIN2B(2, 20.00), PPP3CB(2, 20.00), BCL2L1(1, 10.00), DAXX(1, 10.00), GRIN2C(1, 10.00), TP53(1, 10.00), NOS1(1, 10.00), NEFM(1, 10.00), GRIA1(1, 10.00), ALS2(1, 10.00), PRPH(1, 10.00), GRIA2(1, 10.00), GRIN1(1, 10.00)
PARKINSON_DISEASE	Parkinson disease(hsa05012)	KEGG	5	25	5.048e-26	1.519e-25	LRRK2(3, 30.00), SDHA(2, 20.00), SLC18A1(2, 20.00), ADORA2A(1, 10.00), NDUFV1(1, 10.00), NDUFV2(1, 10.00), GPR37(1, 10.00), PRKACB(1, 10.00), SLC25A5(1, 10.00), NDUFA9(1, 10.00), UBE2L3(1, 10.00), UBA7(1, 10.00), PRKACG(1, 10.00), NDUFS7(1, 10.00), UBA1(1, 10.00), PINK1(1, 10.00), COX6B1(1, 10.00), NDUFB11(1, 10.00), UQCRB(1, 10.00), HTRA2(1, 10.00), UQCRC1(1, 10.00)
TOLL_LIKE_RECEPTOR_SIGNALING_PATHWAY	Toll-like receptor signaling pathway(hsa04620)	KEGG	7	28	5.305e-26	7.837e-25	PIK3CD(2, 20.00), MAP3K7(2, 20.00), IL12A(1, 10.00), RIPK1(1, 10.00), MAP2K2(1, 10.00), MAP2K7(1, 10.00), IKBKE(1, 10.00), IL1B(1, 10.00), TBK1(1, 10.00), PIK3CA(1, 10.00), JUN(1, 10.00), CD86(1, 10.00), PIK3R2(1, 10.00), PIK3R1(1, 10.00), NFKB1(1, 10.00), IFNA17(1, 10.00), FOS(1, 10.00), CD40(1, 10.00), CHUK(1, 10.00), LY96(1, 10.00), IRF5(1, 10.00), CD14(1, 10.00), TLR1(1, 10.00), TLR5(1, 10.00…
GLYCEROPHOSPHOLIPID_METABOLISM	Glycerophospholipid metabolism(hsa00564)	KEGG	7	28	6.438e-26	1.011e-25	PLA2G4B(3, 30.00), PTDSS1(1, 10.00), PLA2G1B(1, 10.00), ACHE(1, 10.00), CHKA(1, 10.00), GPAM(1, 10.00), PLA2G12A(1, 10.00), PLA2G6(1, 10.00), LPCAT4(1, 10.00), CHPT1(1, 10.00), PLA2G3(1, 10.00), PLA2G4D(1, 10.00), DGKD(1, 10.00), ETNK2(1, 10.00), PLPP1(1, 10.00), PLB1(1, 10.00), PLA2G4C(1, 10.00), PLA2G4E(1, 10.00), PLD1(1, 10.00), PLD4(1, 10.00), PLD2(1, 10.00), PEMT(1, 10.00), PLD3(1, 10.00), C…
NON_ALCOHOLIC_FATTY_LIVER_DISEASE_NAFLD	Non-alcoholic fatty liver disease (NAFLD)(hsa04932)	KEGG	7	32	6.481e-26	1.646e-25	PIK3CD(2, 20.00), MAP3K5(2, 20.00), RXRA(2, 20.00), MAP3K11(2, 20.00), SREBF1(2, 20.00), SDHA(2, 20.00), TGFB1(1, 10.00), JUN(1, 10.00), COX6B1(1, 10.00), IL1B(1, 10.00), UQCRB(1, 10.00), NDUFV2(1, 10.00), NDUFV1(1, 10.00), PIK3CA(1, 10.00), NDUFB11(1, 10.00), PIK3R2(1, 10.00), PIK3R1(1, 10.00), NFKB1(1, 10.00), ERN1(1, 10.00), PKLR(1, 10.00), NDUFS7(1, 10.00), NDUFA9(1, 10.00), IRS2(1, 10.00), G…
T_CELL_RECEPTOR_SIGNALING_PATHWAY	T cell receptor signaling pathway(hsa04660)	KEGG	7	31	1.019e-25	2.366e-24	PLCG1(3, 30.00), PIK3CD(2, 20.00), MAP3K7(2, 20.00), PTPN6(2, 20.00), PPP3CB(2, 20.00), NFKBIB(1, 10.00), NFKBIE(1, 10.00), MAP2K2(1, 10.00), MAP2K7(1, 10.00), PIK3CA(1, 10.00), TEC(1, 10.00), JUN(1, 10.00), GRAP2(1, 10.00), PIK3R2(1, 10.00), PIK3R1(1, 10.00), NFKB1(1, 10.00), ZAP70(1, 10.00), FOS(1, 10.00), CHUK(1, 10.00), LCP2(1, 10.00), SOS1(1, 10.00), GSK3B(1, 10.00), LAT(1, 10.00), PDCD1(1, …
FAT_DIGESTION_AND_ABSORPTION	Fat digestion and absorption(hsa04975)	KEGG	6	21	1.244e-25	1.789e-25	CEL(2, 20.00), APOB(2, 20.00), PLPP1(1, 10.00), PLA2G1B(1, 10.00), LIPF(1, 10.00), ABCG8(1, 10.00), PLA2G12A(1, 10.00), DGAT2(1, 10.00), SCARB1(1, 10.00), MTTP(1, 10.00), ABCG5(1, 10.00), PNLIP(1, 10.00), PLA2G3(1, 10.00), AGPAT1(1, 10.00), ABCA1(1, 10.00), APOA4(1, 10.00), MOGAT2(1, 10.00), NPC1L1(1, 10.00), MOGAT3(1, 10.00)
BLADDER_CANCER	Bladder cancer(hsa05219)	KEGG	6	22	1.485e-25	1.711e-25	ERBB2(2, 20.00), SRC(2, 20.00), MMP9(2, 20.00), CDKN2A(1, 10.00), TP53(1, 10.00), RPS6KA5(1, 10.00), UPK3A(1, 10.00), CCND1(1, 10.00), DAPK2(1, 10.00), CDKN1A(1, 10.00), EGFR(1, 10.00), MMP2(1, 10.00), FGFR3(1, 10.00), MAP2K2(1, 10.00), TYMP(1, 10.00), VEGFA(1, 10.00), DAPK3(1, 10.00), EGF(1, 10.00), MMP1(1, 10.00)
RENAL_CELL_CARCINOMA	Renal cell carcinoma(hsa05211)	KEGG	10	27	2.728e-25	1.304e-24	VHL(6, 60.00), CREBBP(3, 30.00), PIK3CD(2, 20.00), FH(2, 20.00), EP300(2, 20.00), MET(2, 20.00), TGFB1(1, 10.00), SOS1(1, 10.00), MAP2K2(1, 10.00), PIK3CA(1, 10.00), CDKN1A(1, 10.00), JUN(1, 10.00), ETS1(1, 10.00), VEGFA(1, 10.00), PIK3R2(1, 10.00), PIK3R1(1, 10.00)
VIRAL_MYOCARDITIS	Viral myocarditis(hsa05416)	KEGG	7	24	1.511e-24	1.228e-22	LAMA2(2, 20.00), ITGB2(2, 20.00), EIF4G3(2, 20.00), EIF4G1(2, 20.00), DAG1(2, 20.00), MYH6(1, 10.00), MYH7(1, 10.00), HLA-G(1, 10.00), CD40(1, 10.00), SGCA(1, 10.00), HLA-F(1, 10.00), CCND1(1, 10.00), ITGAL(1, 10.00), ICAM1(1, 10.00), ABL1(1, 10.00), CD86(1, 10.00), ABL2(1, 10.00), HLA-C(1, 10.00), PRF1(1, 10.00)
THYROID_CANCER	Thyroid cancer(hsa05216)	KEGG	7	21	5.737e-24	6.905e-23	TCF7L2(4, 40.00), RET(3, 30.00), RXRA(2, 20.00), TCF7(1, 10.00), TP53(1, 10.00), NCOA4(1, 10.00), CCND1(1, 10.00), CDKN1A(1, 10.00), RXRG(1, 10.00), TPM3(1, 10.00), RXRB(1, 10.00), TCF7L1(1, 10.00), MAP2K2(1, 10.00), TPR(1, 10.00), DDB2(1, 10.00)
MITOPHAGY_ANIMAL	Mitophagy - animal(hsa04137)	KEGG	6	23	6.187e-24	1.406e-23	ULK1(3, 30.00), USP8(2, 20.00), SRC(2, 20.00), CSNK2A1(2, 20.00), TP53(1, 10.00), TBK1(1, 10.00), TFEB(1, 10.00), JUN(1, 10.00), RRAS2(1, 10.00), BECN1(1, 10.00), MRAS(1, 10.00), NBR1(1, 10.00), TBC1D17(1, 10.00), BCL2L1(1, 10.00), USP15(1, 10.00), PINK1(1, 10.00), ATG9A(1, 10.00), CSNK2B(1, 10.00)
CHRONIC_MYELOID_LEUKEMIA	Chronic myeloid leukemia(hsa05220)	KEGG	6	25	1.036e-23	1.285e-23	HDAC2(2, 20.00), PIK3CD(2, 20.00), HDAC1(1, 10.00), TGFB1(1, 10.00), CDKN1A(1, 10.00), MAP2K2(1, 10.00), ABL1(1, 10.00), PIK3CA(1, 10.00), PIK3R2(1, 10.00), PIK3R1(1, 10.00), DDB2(1, 10.00), NFKB1(1, 10.00), SHC4(1, 10.00), CDKN2A(1, 10.00), CDK6(1, 10.00), SHC2(1, 10.00), CHUK(1, 10.00), TP53(1, 10.00), SOS1(1, 10.00), CCND1(1, 10.00), CBL(1, 10.00), BCL2L1(1, 10.00), CTBP2(1, 10.00)
FC_EPSILON_RI_SIGNALING_PATHWAY	Fc epsilon RI signaling pathway(hsa04664)	KEGG	6	23	1.278e-23	1.846e-23	PLCG1(3, 30.00), PLA2G4B(3, 30.00), PIK3CD(2, 20.00), SOS1(1, 10.00), MAP2K2(1, 10.00), SYK(1, 10.00), PIK3CA(1, 10.00), MAP2K7(1, 10.00), PLA2G4C(1, 10.00), PRKCA(1, 10.00), PIK3R2(1, 10.00), PIK3R1(1, 10.00), LCP2(1, 10.00), LAT(1, 10.00), LYN(1, 10.00), ALOX5(1, 10.00), PLA2G4E(1, 10.00), PLA2G4D(1, 10.00)
LEISHMANIASIS	Leishmaniasis(hsa05140)	KEGG	5	23	1.368e-23	2.71e-23	CR1(2, 20.00), PRKCB(2, 20.00), MAP3K7(2, 20.00), ITGB2(2, 20.00), PTPN6(2, 20.00), ITGAM(2, 20.00), TGFB1(1, 10.00), PTGS2(1, 10.00), NFKBIB(1, 10.00), JUN(1, 10.00), IL12A(1, 10.00), FCGR2A(1, 10.00), CYBB(1, 10.00), IFNGR1(1, 10.00), NFKB1(1, 10.00), IL1B(1, 10.00), FOS(1, 10.00)
SYSTEMIC_LUPUS_ERYTHEMATOSUS	Systemic lupus erythematosus(hsa05322)	KEGG	6	24	1.611e-23	1.454e-22	GRIN2A(3, 30.00), SNRPD1(2, 20.00), GRIN2B(2, 20.00), HIST1H4A(1, 10.00), ELANE(1, 10.00), H2AFY2(1, 10.00), CD40(1, 10.00), TRIM21(1, 10.00), FCGR2A(1, 10.00), C4B(1, 10.00), HIST2H3D(1, 10.00), HIST3H2BB(1, 10.00), HIST2H2BF(1, 10.00), HIST1H3D(1, 10.00), C1S(1, 10.00), C2(1, 10.00), HIST1H4E(1, 10.00), CD86(1, 10.00), C6(1, 10.00), H2AFJ(1, 10.00)
CYTOSOLIC_DNA_SENSING_PATHWAY	Cytosolic DNA-sensing pathway(hsa04623)	KEGG	5	20	1.725e-23	2.243e-23	POLR3E(2, 20.00), DDX58(1, 10.00), IKBKE(1, 10.00), TBK1(1, 10.00), NFKBIB(1, 10.00), TREX1(1, 10.00), CHUK(1, 10.00), POLR3GL(1, 10.00), AIM2(1, 10.00), RIPK1(1, 10.00), POLR3G(1, 10.00), POLR3D(1, 10.00), POLR3B(1, 10.00), POLR2F(1, 10.00), POLR3A(1, 10.00), NFKB1(1, 10.00), IL1B(1, 10.00), IFNA17(1, 10.00), TMEM173(1, 10.00)
CARDIAC_MUSCLE_CONTRACTION	Cardiac muscle contraction(hsa04260)	KEGG	5	24	1.941e-23	2.302e-23	SLC9A1(2, 20.00), RYR2(2, 20.00), CACNA2D2(2, 20.00), ATP1B2(1, 10.00), CACNA1S(1, 10.00), MYH6(1, 10.00), MYH7(1, 10.00), ATP2A2(1, 10.00), TPM3(1, 10.00), CACNA1D(1, 10.00), UQCRB(1, 10.00), CACNA1C(1, 10.00), ATP1A3(1, 10.00), ATP1A2(1, 10.00), CACNA2D3(1, 10.00), COX6B1(1, 10.00), CACNG2(1, 10.00), CACNA2D1(1, 10.00), CACNG4(1, 10.00), SLC8A1(1, 10.00), UQCRC1(1, 10.00)
HEDGEHOG_SIGNALING_PATHWAY	Hedgehog signaling pathway(hsa04340)	KEGG	6	22	2.747e-23	4.626e-23	BTRC(2, 20.00), GRK2(2, 20.00), EVC2(2, 20.00), PTCH1(2, 20.00), BOC(1, 10.00), LRP2(1, 10.00), CCND1(1, 10.00), KIF7(1, 10.00), CCND2(1, 10.00), IHH(1, 10.00), GSK3B(1, 10.00), SMO(1, 10.00), GLI3(1, 10.00), PRKACG(1, 10.00), CSNK1G1(1, 10.00), CDON(1, 10.00), PRKACB(1, 10.00), PTCH2(1, 10.00)
P53_SIGNALING_PATHWAY	p53 signaling pathway(hsa04115)	KEGG	6	23	2.844e-23	8.178e-23	ATM(3, 30.00), STEAP3(2, 20.00), ADGRB1(2, 20.00), BCL2L1(1, 10.00), CCND2(1, 10.00), TP53(1, 10.00), CDK6(1, 10.00), CCND1(1, 10.00), TSC2(1, 10.00), CDKN1A(1, 10.00), TP73(1, 10.00), EI24(1, 10.00), CDKN2A(1, 10.00), COP1(1, 10.00), IGF1(1, 10.00), FAS(1, 10.00), DDB2(1, 10.00), CHEK2(1, 10.00), SIAH1(1, 10.00)
VIBRIO_CHOLERAE_INFECTION	Vibrio cholerae infection(hsa05110)	KEGG	6	21	7.684e-23	4.162e-21	PLCG1(3, 30.00), GNAS(2, 20.00), SLC12A2(2, 20.00), ATP6V0A4(1, 10.00), TJP1(1, 10.00), PRKCA(1, 10.00), PDIA4(1, 10.00), ADCY9(1, 10.00), TCIRG1(1, 10.00), PRKACG(1, 10.00), PRKACB(1, 10.00), ATP6V0D2(1, 10.00), ATP6V0A2(1, 10.00), ATP6V0E1(1, 10.00), ATP6V0E2(1, 10.00), ADCY3(1, 10.00), CFTR(1, 10.00)
HEPATITIS_C	Hepatitis C(hsa05160)	KEGG	6	27	8.34e-23	1.426e-22	PIK3CD(2, 20.00), RXRA(2, 20.00), CDKN1A(1, 10.00), EGFR(1, 10.00), RIPK1(1, 10.00), IKBKE(1, 10.00), EGF(1, 10.00), DDX58(1, 10.00), STAT2(1, 10.00), TBK1(1, 10.00), PIK3CA(1, 10.00), OAS3(1, 10.00), PIK3R2(1, 10.00), PIK3R1(1, 10.00), NFKB1(1, 10.00), IFNA17(1, 10.00), RNASEL(1, 10.00), CLDN6(1, 10.00), CHUK(1, 10.00), IRF1(1, 10.00), TP53(1, 10.00), SOS1(1, 10.00), SCARB1(1, 10.00), GSK3B(1, 1…
EPITHELIAL_CELL_SIGNALING_IN_HELICOBACTER_PYLORI_INFECTION	Epithelial cell signaling in Helicobacter pylori infection(hsa05120)	KEGG	6	23	1.583e-22	2.189e-22	PLCG1(3, 30.00), SRC(2, 20.00), PTPRZ1(2, 20.00), MET(2, 20.00), TJP1(1, 10.00), NFKB1(1, 10.00), IGSF5(1, 10.00), EGFR(1, 10.00), CHUK(1, 10.00), ADAM10(1, 10.00), JUN(1, 10.00), ATP6V0A4(1, 10.00), ATP6V0A2(1, 10.00), ATP6V0D2(1, 10.00), ATP6V0E1(1, 10.00), LYN(1, 10.00), TCIRG1(1, 10.00), ATP6V0E2(1, 10.00)
ENDOMETRIAL_CANCER	Endometrial cancer(hsa05213)	KEGG	6	23	1.634e-22	2.25e-22	TCF7L2(4, 40.00), ERBB2(2, 20.00), PIK3CD(2, 20.00), TCF7L1(1, 10.00), TCF7(1, 10.00), TP53(1, 10.00), SOS1(1, 10.00), CCND1(1, 10.00), EGFR(1, 10.00), CDKN1A(1, 10.00), ILK(1, 10.00), GSK3B(1, 10.00), MAP2K2(1, 10.00), PIK3R2(1, 10.00), PIK3R1(1, 10.00), PIK3CA(1, 10.00), DDB2(1, 10.00), EGF(1, 10.00)
CHAGAS_DISEASE_AMERICAN_TRYPANOSOMIASIS	Chagas disease (American trypanosomiasis)(hsa05142)	KEGG	5	24	5.842e-22	7.085e-22	ADCY1(2, 20.00), ACE(2, 20.00), GNAS(2, 20.00), PIK3CD(2, 20.00), TGFB1(1, 10.00), PLCB3(1, 10.00), JUN(1, 10.00), PLCB1(1, 10.00), FOS(1, 10.00), CHUK(1, 10.00), IL12A(1, 10.00), GNA15(1, 10.00), PIK3R2(1, 10.00), PIK3R1(1, 10.00), PIK3CA(1, 10.00), NFKB1(1, 10.00), IL1B(1, 10.00), CCL3L3(1, 10.00), FAS(1, 10.00), IFNGR1(1, 10.00)
OXIDATIVE_PHOSPHORYLATION	Oxidative phosphorylation(hsa00190)	KEGG	4	20	7.835e-22	2.214e-21	SDHA(2, 20.00), NDUFV2(1, 10.00), NDUFV1(1, 10.00), ATP5MF(1, 10.00), ATP4A(1, 10.00), ATP4B(1, 10.00), NDUFS7(1, 10.00), NDUFB11(1, 10.00), NDUFA9(1, 10.00), TCIRG1(1, 10.00), COX10(1, 10.00), ATP6V0D2(1, 10.00), ATP6V0A2(1, 10.00), ATP6V0E1(1, 10.00), COX6B1(1, 10.00), ATP6V0E2(1, 10.00), UQCRB(1, 10.00), ATP6V0A4(1, 10.00), UQCRC1(1, 10.00)
CHOLESTEROL_METABOLISM	Cholesterol metabolism(hsa04979)	KEGG	6	21	1.094e-21	1.341e-21	LRP1(4, 40.00), APOB(2, 20.00), ABCB11(2, 20.00), SOAT2(1, 10.00), LRP2(1, 10.00), ABCG5(1, 10.00), LIPG(1, 10.00), ABCG8(1, 10.00), SCARB1(1, 10.00), VAPB(1, 10.00), CYP27A1(1, 10.00), APOA4(1, 10.00), NPC1(1, 10.00), APOE(1, 10.00), ABCA1(1, 10.00), LPA(1, 10.00)
CENTRAL_CARBON_METABOLISM_IN_CANCER	Central carbon metabolism in cancer(hsa05230)	KEGG	6	23	1.318e-21	1.586e-21	RET(3, 30.00), ERBB2(2, 20.00), MET(2, 20.00), PIK3CD(2, 20.00), TP53(1, 10.00), PFKP(1, 10.00), EGFR(1, 10.00), SLC16A3(1, 10.00), NTRK3(1, 10.00), MAP2K2(1, 10.00), PFKM(1, 10.00), MTOR(1, 10.00), PIK3R2(1, 10.00), PIK3R1(1, 10.00), PIK3CA(1, 10.00), KIT(1, 10.00), FGFR2(1, 10.00), FGFR3(1, 10.00)
PROLACTIN_SIGNALING_PATHWAY	Prolactin signaling pathway(hsa04917)	KEGG	6	22	1.754e-21	6.707e-21	SRC(2, 20.00), PIK3CD(2, 20.00), SOCS5(1, 10.00), IRF1(1, 10.00), SOCS6(1, 10.00), ESR2(1, 10.00), SHC2(1, 10.00), SOS1(1, 10.00), ESR1(1, 10.00), CCND1(1, 10.00), PIK3CA(1, 10.00), CCND2(1, 10.00), PIK3R1(1, 10.00), MAP2K2(1, 10.00), SHC4(1, 10.00), PIK3R2(1, 10.00), CSN2(1, 10.00), NFKB1(1, 10.00), GSK3B(1, 10.00), FOS(1, 10.00)
COLORECTAL_CANCER	Colorectal cancer(hsa05210)	KEGG	6	24	1.984e-21	2.519e-21	TCF7L2(4, 40.00), PIK3CD(2, 20.00), TGFB1(1, 10.00), TCF7(1, 10.00), TP53(1, 10.00), SOS1(1, 10.00), FOS(1, 10.00), CCND1(1, 10.00), EGFR(1, 10.00), CDKN1A(1, 10.00), TCF7L1(1, 10.00), GSK3B(1, 10.00), MAP2K2(1, 10.00), JUN(1, 10.00), MTOR(1, 10.00), PIK3R2(1, 10.00), PIK3R1(1, 10.00), PIK3CA(1, 10.00), DDB2(1, 10.00), EGF(1, 10.00)
SPHINGOLIPID_METABOLISM	Sphingolipid metabolism(hsa00600)	KEGG	7	19	2.249e-21	1.555e-20	GBA2(3, 30.00), DEGS1(2, 20.00), ASAH1(2, 20.00), PLPP1(1, 10.00), CERS4(1, 10.00), CERS5(1, 10.00), GBA(1, 10.00), CERS1(1, 10.00), KDSR(1, 10.00), GLB1(1, 10.00), SMPD4(1, 10.00), SPTLC2(1, 10.00), SGMS2(1, 10.00), GAL3ST1(1, 10.00), NEU3(1, 10.00)
RHEUMATOID_ARTHRITIS	Rheumatoid arthritis(hsa05323)	KEGG	6	21	3.384e-21	1.746e-20	ITGB2(2, 20.00), FLT1(2, 20.00), TGFB1(1, 10.00), CXCL5(1, 10.00), ICAM1(1, 10.00), FOS(1, 10.00), ATP6V0A4(1, 10.00), JUN(1, 10.00), CD86(1, 10.00), TCIRG1(1, 10.00), VEGFA(1, 10.00), ITGAL(1, 10.00), ATP6V0A2(1, 10.00), ATP6V0D2(1, 10.00), ATP6V0E1(1, 10.00), IL1B(1, 10.00), CCL3L3(1, 10.00), ATP6V0E2(1, 10.00), MMP1(1, 10.00)
BASAL_TRANSCRIPTION_FACTORS	Basal transcription factors(hsa03022)	KEGG	6	19	4.679e-21	5.28e-21	TAF2(2, 20.00), GTF2IRD1(2, 20.00), TAF7(1, 10.00), GTF2F1(1, 10.00), TAF5(1, 10.00), TAF4(1, 10.00), TAF3(1, 10.00), TAF6L(1, 10.00), TBP(1, 10.00), TAF11(1, 10.00), ERCC3(1, 10.00), TAF9(1, 10.00), TAF1(1, 10.00), GTF2A1L(1, 10.00), GTF2A2(1, 10.00), TAF9B(1, 10.00), TAF7L(1, 10.00)
LEGIONELLOSIS	Legionellosis(hsa05134)	KEGG	7	21	6.963e-21	1.372e-20	CR1(2, 20.00), HSPA6(2, 20.00), VCP(2, 20.00), ITGB2(2, 20.00), ITGAM(2, 20.00), HSF1(1, 10.00), EEF1G(1, 10.00), CD14(1, 10.00), IL12A(1, 10.00), HSPD1(1, 10.00), HSPA1A(1, 10.00), TLR5(1, 10.00), NFKB1(1, 10.00), SAR1B(1, 10.00), HBS1L(1, 10.00), IL1B(1, 10.00)
PPAR_SIGNALING_PATHWAY	PPAR signaling pathway(hsa03320)	KEGG	8	23	1.206e-20	4.356e-20	PLIN4(4, 40.00), ACSL1(2, 20.00), CYP4A11(2, 20.00), RXRA(2, 20.00), PCK2(1, 10.00), HMGCS2(1, 10.00), ACSL3(1, 10.00), RXRG(1, 10.00), ACSL6(1, 10.00), RXRB(1, 10.00), ILK(1, 10.00), CYP27A1(1, 10.00), FABP7(1, 10.00), ACSBG2(1, 10.00), ACOX3(1, 10.00), EHHADH(1, 10.00), MMP1(1, 10.00)
ADIPOCYTOKINE_SIGNALING_PATHWAY	Adipocytokine signaling pathway(hsa04920)	KEGG	8	23	1.379e-20	1.392e-20	ACACB(3, 30.00), ACSL1(2, 20.00), RXRA(2, 20.00), PCK2(1, 10.00), RXRG(1, 10.00), NFKBIB(1, 10.00), SLC2A4(1, 10.00), ACSL6(1, 10.00), PPARGC1A(1, 10.00), RXRB(1, 10.00), STK11(1, 10.00), IRS4(1, 10.00), CHUK(1, 10.00), MTOR(1, 10.00), IRS2(1, 10.00), ACSBG2(1, 10.00), ACSL3(1, 10.00), NFKB1(1, 10.00), NFKBIE(1, 10.00)
ALDOSTERONE_REGULATED_SODIUM_REABSORPTION	Aldosterone-regulated sodium reabsorption(hsa04960)	KEGG	4	18	1.445e-20	1.487e-20	PRKCB(2, 20.00), PIK3CD(2, 20.00), SCNN1A(2, 20.00), NR3C2(1, 10.00), FXYD4(1, 10.00), IGF1(1, 10.00), PIK3R1(1, 10.00), PRKCA(1, 10.00), ATP1B2(1, 10.00), PRKCG(1, 10.00), SCNN1B(1, 10.00), ATP1A3(1, 10.00), ATP1A2(1, 10.00), PIK3CA(1, 10.00), PIK3R2(1, 10.00)
PANCREATIC_CANCER	Pancreatic cancer(hsa05212)	KEGG	5	22	6.254e-20	1.815e-19	ERBB2(2, 20.00), PIK3CD(2, 20.00), TGFB1(1, 10.00), CDKN2A(1, 10.00), TP53(1, 10.00), PLD1(1, 10.00), BCL2L1(1, 10.00), CCND1(1, 10.00), EGFR(1, 10.00), CDKN1A(1, 10.00), CHUK(1, 10.00), PIK3R1(1, 10.00), NFKB1(1, 10.00), MTOR(1, 10.00), PIK3R2(1, 10.00), CDK6(1, 10.00), PIK3CA(1, 10.00), DDB2(1, 10.00), VEGFA(1, 10.00), EGF(1, 10.00)
TGF_BETA_SIGNALING_PATHWAY	TGF-beta signaling pathway(hsa04350)	KEGG	5	21	3.688e-19	3.746e-18	CREBBP(3, 30.00), LTBP1(2, 20.00), EP300(2, 20.00), RBL1(2, 20.00), TGFB1(1, 10.00), NOG(1, 10.00), SMAD9(1, 10.00), ACVR2A(1, 10.00), SMAD6(1, 10.00), AMHR2(1, 10.00), SMAD1(1, 10.00), ROCK1(1, 10.00), E2F4(1, 10.00), CHRD(1, 10.00), TGIF1(1, 10.00), BMP2(1, 10.00)
RENIN_SECRETION	Renin secretion(hsa04924)	KEGG	5	22	4.989e-19	2.457e-18	NPR1(2, 20.00), ACE(2, 20.00), GNAS(2, 20.00), PPP3CB(2, 20.00), ADCY6(1, 10.00), PLCB3(1, 10.00), PLCB1(1, 10.00), CACNA1C(1, 10.00), CACNA1D(1, 10.00), CREB1(1, 10.00), PDE3B(1, 10.00), PRKACG(1, 10.00), GUCY1A2(1, 10.00), GUCY1B1(1, 10.00), PRKACB(1, 10.00), ITPR2(1, 10.00), ITPR3(1, 10.00), CACNA1S(1, 10.00)
SYNAPTIC_VESICLE_CYCLE	Synaptic vesicle cycle(hsa04721)	KEGG	6	21	7.71e-19	6.594e-18	SLC18A1(2, 20.00), SNAP25(1, 10.00), SLC17A7(1, 10.00), ATP6V0A2(1, 10.00), ATP6V0E2(1, 10.00), CACNA1A(1, 10.00), DNM2(1, 10.00), CLTB(1, 10.00), TCIRG1(1, 10.00), AP2B1(1, 10.00), ATP6V0E1(1, 10.00), UNC13B(1, 10.00), UNC13C(1, 10.00), CLTC(1, 10.00), AP2A2(1, 10.00), ATP6V0A4(1, 10.00), CLTCL1(1, 10.00), ATP6V0D2(1, 10.00), RIMS1(1, 10.00), AP2M1(1, 10.00)
HOMOLOGOUS_RECOMBINATION	Homologous recombination(hsa03440)	KEGG	6	18	1.806e-18	3.207e-18	ATM(3, 30.00), BLM(2, 20.00), POLD1(2, 20.00), RAD50(2, 20.00), BRCA1(1, 10.00), EME1(1, 10.00), MRE11(1, 10.00), RPA1(1, 10.00), POLD2(1, 10.00), BABAM2(1, 10.00), RAD51D(1, 10.00), TOP3A(1, 10.00), SEM1(1, 10.00)
FERROPTOSIS	Ferroptosis(hsa04216)	KEGG	5	16	3.939e-18	5.74e-18	SLC39A14(2, 20.00), ACSL1(2, 20.00), STEAP3(2, 20.00), GSS(1, 10.00), TP53(1, 10.00), NCOA4(1, 10.00), SLC3A2(1, 10.00), ACSL3(1, 10.00), ACSL6(1, 10.00), FTMT(1, 10.00), CYBB(1, 10.00), ATG7(1, 10.00), TF(1, 10.00)
MINERAL_ABSORPTION	Mineral absorption(hsa04978)	KEGG	7	18	1.029e-17	2.306e-17	MT1G(2, 20.00), TRPV6(1, 10.00), VDR(1, 10.00), SLC34A2(1, 10.00), CLCN2(1, 10.00), ATP1B2(1, 10.00), TF(1, 10.00), SLC5A1(1, 10.00), SLC26A3(1, 10.00), ATP1A3(1, 10.00), ATP1A2(1, 10.00), HEPH(1, 10.00), ATP2B1(1, 10.00), TRPM7(1, 10.00), MT1H(1, 10.00), SLC30A1(1, 10.00), SLC8A1(1, 10.00)
SHIGELLOSIS	Shigellosis(hsa05131)	KEGG	7	19	4.067e-17	2.592e-16	SRC(2, 20.00), CTTN(2, 20.00), BTRC(2, 20.00), U2AF1L4(2, 20.00), DIAPH1(1, 10.00), NFKBIB(1, 10.00), CD44(1, 10.00), VCL(1, 10.00), ROCK1(1, 10.00), CHUK(1, 10.00), U2AF1(1, 10.00), ABL1(1, 10.00), NFKB1(1, 10.00), ELMO1(1, 10.00), WASF1(1, 10.00)
MELANOMA	Melanoma(hsa05218)	KEGG	6	19	4.769e-17	1.047e-16	MET(2, 20.00), PIK3CD(2, 20.00), IGF1R(1, 10.00), IGF1(1, 10.00), TP53(1, 10.00), PIK3R1(1, 10.00), CCND1(1, 10.00), EGFR(1, 10.00), CDKN1A(1, 10.00), MAP2K2(1, 10.00), CDKN2A(1, 10.00), FGF18(1, 10.00), PIK3R2(1, 10.00), CDK6(1, 10.00), PIK3CA(1, 10.00), DDB2(1, 10.00), EGF(1, 10.00)
RNA_POLYMERASE	RNA polymerase(hsa03020)	KEGG	7	15	5.1e-17	2.908e-16	POLR1A(2, 20.00), POLR2B(2, 20.00), POLR3E(2, 20.00), POLR3G(1, 10.00), TWISTNB(1, 10.00), POLR3GL(1, 10.00), POLR2D(1, 10.00), POLR3D(1, 10.00), POLR2A(1, 10.00), POLR2F(1, 10.00), POLR3A(1, 10.00), POLR3B(1, 10.00)
FANCONI_ANEMIA_PATHWAY	Fanconi anemia pathway(hsa03460)	KEGG	5	18	8.931e-17	1.262e-16	REV3L(3, 30.00), BLM(2, 20.00), REV1(2, 20.00), BRCA1(1, 10.00), SLX4(1, 10.00), EME1(1, 10.00), RPA1(1, 10.00), FANCG(1, 10.00), FANCA(1, 10.00), POLN(1, 10.00), HES1(1, 10.00), TOP3A(1, 10.00), FANCI(1, 10.00), POLH(1, 10.00)
STAPHYLOCOCCUS_AUREUS_INFECTION	Staphylococcus aureus infection(hsa05150)	KEGG	6	17	8.954e-17	6.614e-16	ITGB2(2, 20.00), ITGAM(2, 20.00), ICAM1(1, 10.00), CFI(1, 10.00), FPR2(1, 10.00), FPR3(1, 10.00), SELPLG(1, 10.00), FCGR2A(1, 10.00), PLG(1, 10.00), ITGAL(1, 10.00), C4B(1, 10.00), C1S(1, 10.00), C2(1, 10.00), DSG1(1, 10.00), SELP(1, 10.00)
ANTIFOLATE_RESISTANCE	Antifolate resistance(hsa01523)	KEGG	5	15	9.807e-17	1.045e-16	ALOX12(2, 20.00), ABCC2(2, 20.00), ABCC3(2, 20.00), ATIC(1, 10.00), MTHFR(1, 10.00), CHUK(1, 10.00), SHMT2(1, 10.00), FPGS(1, 10.00), ABCC4(1, 10.00), NFKB1(1, 10.00), IL1B(1, 10.00), ABCC1(1, 10.00)
PERTUSSIS	Pertussis(hsa05133)	KEGG	5	18	1.102e-16	3.511e-16	ITGB2(2, 20.00), ITGAM(2, 20.00), IRF1(1, 10.00), CXCL5(1, 10.00), NLRP3(1, 10.00), FOS(1, 10.00), SFTPA1(1, 10.00), JUN(1, 10.00), IL12A(1, 10.00), C1S(1, 10.00), CD14(1, 10.00), C4B(1, 10.00), NFKB1(1, 10.00), LY96(1, 10.00), C2(1, 10.00), IL1B(1, 10.00)
INFLAMMATORY_BOWEL_DISEASE_IBD	Inflammatory bowel disease (IBD)(hsa05321)	KEGG	6	17	2.105e-16	3.909e-16	MAF(3, 30.00), STAT6(2, 20.00), TGFB1(1, 10.00), TBX21(1, 10.00), RORC(1, 10.00), TLR5(1, 10.00), JUN(1, 10.00), IL18R1(1, 10.00), IL12A(1, 10.00), IFNGR1(1, 10.00), FOXP3(1, 10.00), NFKB1(1, 10.00), IL1B(1, 10.00), GATA3(1, 10.00)
RIG_I_LIKE_RECEPTOR_SIGNALING_PATHWAY	RIG-I-like receptor signaling pathway(hsa04622)	KEGG	5	17	3.209e-16	1.768e-15	MAP3K7(2, 20.00), CYLD(2, 20.00), IFIH1(1, 10.00), DHX58(1, 10.00), TBK1(1, 10.00), NFKBIB(1, 10.00), NLRX1(1, 10.00), IKBKE(1, 10.00), IL12A(1, 10.00), CHUK(1, 10.00), RIPK1(1, 10.00), DDX58(1, 10.00), NFKB1(1, 10.00), IFNA17(1, 10.00), TMEM173(1, 10.00)
VITAMIN_DIGESTION_AND_ABSORPTION	Vitamin digestion and absorption(hsa04977)	KEGG	4	14	5.009e-16	8.139e-14	APOB(2, 20.00), CUBN(2, 20.00), BTD(2, 20.00), SCARB1(1, 10.00), MMACHC(1, 10.00), PNLIP(1, 10.00), PLB1(1, 10.00), APOA4(1, 10.00), LRAT(1, 10.00), SLC19A2(1, 10.00), ABCC1(1, 10.00)
VASOPRESSIN_REGULATED_WATER_REABSORPTION	Vasopressin-regulated water reabsorption(hsa04962)	KEGG	5	16	9.239e-16	3.753e-14	DYNC1H1(4, 40.00), GNAS(2, 20.00), ADCY6(1, 10.00), DYNC1I1(1, 10.00), ADCY3(1, 10.00), CREB3(1, 10.00), ADCY9(1, 10.00), CREB1(1, 10.00), PRKACG(1, 10.00), PRKACB(1, 10.00), DCTN1(1, 10.00), DCTN4(1, 10.00)
TYPE_II_DIABETES_MELLITUS	Type II diabetes mellitus(hsa04930)	KEGG	7	19	1.193e-15	2.281e-14	CACNA1E(3, 30.00), PIK3CD(2, 20.00), CACNA1G(2, 20.00), PKLR(1, 10.00), CACNA1C(1, 10.00), IRS4(1, 10.00), CACNA1A(1, 10.00), SLC2A4(1, 10.00), IRS2(1, 10.00), MTOR(1, 10.00), PIK3R2(1, 10.00), PIK3R1(1, 10.00), PIK3CA(1, 10.00), ABCC8(1, 10.00), CACNA1D(1, 10.00)
CARBOHYDRATE_DIGESTION_AND_ABSORPTION	Carbohydrate digestion and absorption(hsa04973)	KEGG	4	16	1.26e-15	1.489e-15	PRKCB(2, 20.00), PIK3CD(2, 20.00), TAS1R2(2, 20.00), ATP1B2(1, 10.00), LCT(1, 10.00), CACNA1D(1, 10.00), MGAM(1, 10.00), SLC5A1(1, 10.00), ATP1A3(1, 10.00), PIK3R2(1, 10.00), PIK3R1(1, 10.00), PIK3CA(1, 10.00), ATP1A2(1, 10.00)
PEROXISOME	Peroxisome(hsa04146)	KEGG	6	18	1.907e-15	6.018e-15	ACSL1(2, 20.00), XDH(2, 20.00), ACSL6(1, 10.00), PEX5(1, 10.00), PIPOX(1, 10.00), PEX5L(1, 10.00), CROT(1, 10.00), AGXT(1, 10.00), ACOX3(1, 10.00), AMACR(1, 10.00), DDO(1, 10.00), IDH2(1, 10.00), ACSL3(1, 10.00), PEX13(1, 10.00), NUDT19(1, 10.00), EHHADH(1, 10.00)
NICOTINE_ADDICTION	Nicotine addiction(hsa05033)	KEGG	6	16	6.433e-15	1.596e-14	GRIN2A(3, 30.00), GRIN3B(2, 20.00), GRIN2B(2, 20.00), GABRB3(2, 20.00), GRIA1(1, 10.00), GRIA2(1, 10.00), CACNA1A(1, 10.00), SLC17A7(1, 10.00), GRIN2C(1, 10.00), GABRR1(1, 10.00), GRIN1(1, 10.00)
ALPHA_LINOLENIC_ACID_METABOLISM	alpha-Linolenic acid metabolism(hsa00592)	KEGG	4	12	1.059e-14	1.1e-14	PLA2G4B(3, 30.00), ACOX3(1, 10.00), PLA2G12A(1, 10.00), PLA2G6(1, 10.00), PLA2G3(1, 10.00), PLA2G1B(1, 10.00), PLB1(1, 10.00), PLA2G4C(1, 10.00), PLA2G4E(1, 10.00), PLA2G4D(1, 10.00)
OTHER_GLYCAN_DEGRADATION	Other glycan degradation(hsa00511)	KEGG	5	12	1.525e-14	4.199e-14	GBA2(3, 30.00), MAN2C1(2, 20.00), MAN2B1(1, 10.00), GBA(1, 10.00), GLB1(1, 10.00), MAN2B2(1, 10.00), ENGASE(1, 10.00), HEXDC(1, 10.00), NEU3(1, 10.00)
COLLECTING_DUCT_ACID_SECRETION	Collecting duct acid secretion(hsa04966)	KEGG	5	12	1.931e-14	2.442e-14	CLCNKB(2, 20.00), ATP6V0A4(1, 10.00), ATP4A(1, 10.00), ATP4B(1, 10.00), TCIRG1(1, 10.00), SLC12A7(1, 10.00), SLC4A1(1, 10.00), ATP6V0A2(1, 10.00), ATP6V0D2(1, 10.00), ATP6V0E1(1, 10.00), ATP6V0E2(1, 10.00)
RETINOL_METABOLISM	Retinol metabolism(hsa00830)	KEGG	4	15	2.042e-14	1.021e-13	CYP4A11(2, 20.00), AOX1(1, 10.00), UGT2B4(1, 10.00), CYP3A5(1, 10.00), ADH7(1, 10.00), RDH5(1, 10.00), DHRS3(1, 10.00), ALDH1A1(1, 10.00), UGT2B10(1, 10.00), BCO1(1, 10.00), LRAT(1, 10.00), ADH1B(1, 10.00), HSD17B6(1, 10.00), UGT1A3(1, 10.00)
AMINOACYL_TRNA_BIOSYNTHESIS	Aminoacyl-tRNA biosynthesis(hsa00970)	KEGG	5	15	3.183e-14	3.326e-14	VARS(3, 30.00), CARS(2, 20.00), TARS(2, 20.00), EPRS(2, 20.00), AARS(1, 10.00), CARS2(1, 10.00), VARS2(1, 10.00), SARS(1, 10.00), HARS(1, 10.00), AARS2(1, 10.00)
DRUG_METABOLISM_OTHER_ENZYMES	Drug metabolism - other enzymes(hsa00983)	KEGG	4	15	3.204e-14	4.267e-14	NME7(2, 20.00), XDH(2, 20.00), UGT2B4(1, 10.00), NME3(1, 10.00), NAT1(1, 10.00), GSTA1(1, 10.00), CES1(1, 10.00), TYMP(1, 10.00), CES2(1, 10.00), UGT2B10(1, 10.00), TK1(1, 10.00), GMPS(1, 10.00), UGT1A3(1, 10.00)
CIRCADIAN_RHYTHM	Circadian rhythm(hsa04710)	KEGG	8	14	3.29e-14	4.112e-14	PER3(4, 40.00), BTRC(2, 20.00), PER1(2, 20.00), CLOCK(1, 10.00), BHLHE40(1, 10.00), RORC(1, 10.00), CREB1(1, 10.00), PER2(1, 10.00), NR1D1(1, 10.00)
RENIN_ANGIOTENSIN_SYSTEM	Renin-angiotensin system(hsa04614)	KEGG	5	12	5.24e-14	2.542e-13	ACE(2, 20.00), THOP1(2, 20.00), ANPEP(2, 20.00), CTSA(2, 20.00), CPA3(1, 10.00), AGTR2(1, 10.00), PREP(1, 10.00), NLN(1, 10.00)
AFRICAN_TRYPANOSOMIASIS	African trypanosomiasis(hsa05143)	KEGG	4	13	5.949e-14	6.042e-14	PRKCB(2, 20.00), THOP1(2, 20.00), PLCB1(1, 10.00), PLCB3(1, 10.00), PRKCA(1, 10.00), FAS(1, 10.00), PRKCG(1, 10.00), IL12A(1, 10.00), ICAM1(1, 10.00), IL1B(1, 10.00), APOL1(1, 10.00)
HIPPO_SIGNALING_PATHWAY_MULTIPLE_SPECIES	Hippo signaling pathway - multiple species(hsa04392)	KEGG	6	14	1.05e-13	1.845e-13	FAT4(4, 40.00), DCHS1(2, 20.00), TEAD1(2, 20.00), DCHS2(1, 10.00), WWC1(1, 10.00), RASSF4(1, 10.00), LATS2(1, 10.00), LATS1(1, 10.00), TEAD4(1, 10.00)
ANTIGEN_PROCESSING_AND_PRESENTATION	Antigen processing and presentation(hsa04612)	KEGG	5	15	1.07e-13	1.144e-13	HSPA6(2, 20.00), KIR2DL1(2, 20.00), TAP1(1, 10.00), KIR2DL3(1, 10.00), RFXANK(1, 10.00), TAP2(1, 10.00), HLA-C(1, 10.00), HLA-G(1, 10.00), HSPA1A(1, 10.00), CREB1(1, 10.00), HLA-F(1, 10.00), HSP90AB1(1, 10.00), HSP90AA1(1, 10.00)
FRUCTOSE_AND_MANNOSE_METABOLISM	Fructose and mannose metabolism(hsa00051)	KEGG	4	12	1.849e-13	2.756e-13	GMPPA(2, 20.00), PFKP(1, 10.00), GMDS(1, 10.00), PFKFB1(1, 10.00), PFKFB3(1, 10.00), GMPPB(1, 10.00), SORD(1, 10.00), TSTA3(1, 10.00), PFKM(1, 10.00), KHK(1, 10.00), ALDOB(1, 10.00)
PRION_DISEASES	Prion diseases(hsa05020)	KEGG	7	13	1.175e-12	4.389e-12	EGR1(2, 20.00), NOTCH1(2, 20.00), NCAM1(2, 20.00), MAP2K2(1, 10.00), PRKACG(1, 10.00), PRKACB(1, 10.00), IL1B(1, 10.00), LAMC1(1, 10.00), C6(1, 10.00), HSPA1A(1, 10.00)
RIBOSOME	Ribosome(hsa03010)	KEGG	5	14	1.422e-12	7.577e-12	MRPL24(1, 10.00), RPS24(1, 10.00), RPL23A(1, 10.00), RPS14(1, 10.00), RPL6(1, 10.00), RPL27A(1, 10.00), RPL5(1, 10.00), RPL13A(1, 10.00), RPL30(1, 10.00), RPL14(1, 10.00), MRPS16(1, 10.00), RPL10A(1, 10.00), RSL24D1(1, 10.00), MRPS5(1, 10.00)
LINOLEIC_ACID_METABOLISM	Linoleic acid metabolism(hsa00591)	KEGG	4	11	1.942e-12	3.896e-12	PLA2G4B(3, 30.00), PLA2G12A(1, 10.00), PLA2G6(1, 10.00), PLA2G3(1, 10.00), PLA2G1B(1, 10.00), PLB1(1, 10.00), PLA2G4C(1, 10.00), PLA2G4E(1, 10.00), PLA2G4D(1, 10.00)
ALANINE,_ASPARTATE_AND_GLUTAMATE_METABOLISM	Alanine, aspartate and glutamate metabolism(hsa00250)	KEGG	4	12	2.418e-12	2.471e-12	ASPA(1, 10.00), AGXT(1, 10.00), GLUD2(1, 10.00), AGXT2(1, 10.00), GLUL(1, 10.00), DDO(1, 10.00), GPT(1, 10.00), GFPT1(1, 10.00), ADSSL1(1, 10.00), NAT8L(1, 10.00), ADSL(1, 10.00), CAD(1, 10.00)
AUTOPHAGY_OTHER	Autophagy - other(hsa04136)	KEGG	6	13	3.282e-12	3.653e-12	RPTOR(2, 20.00), WIPI2(2, 20.00), ATG101(1, 10.00), ATG2B(1, 10.00), BECN1(1, 10.00), ATG16L1(1, 10.00), ATG4B(1, 10.00), MTOR(1, 10.00), ATG7(1, 10.00), ATG9A(1, 10.00), PIK3C3(1, 10.00)
AMINO_SUGAR_AND_NUCLEOTIDE_SUGAR_METABOLISM	Amino sugar and nucleotide sugar metabolism(hsa00520)	KEGG	4	12	3.438e-12	3.604e-12	GMPPA(2, 20.00), CYB5R4(1, 10.00), CYB5R3(1, 10.00), CYB5R2(1, 10.00), TSTA3(1, 10.00), GNPDA1(1, 10.00), PGM3(1, 10.00), GALE(1, 10.00), GMDS(1, 10.00), GFPT1(1, 10.00), GMPPB(1, 10.00)
AUTOIMMUNE_THYROID_DISEASE	Autoimmune thyroid disease(hsa05320)	KEGG	6	12	4.428e-12	4.895e-12	TSHR(2, 20.00), HLA-C(1, 10.00), FAS(1, 10.00), HLA-G(1, 10.00), HLA-F(1, 10.00), CD40(1, 10.00), TPO(1, 10.00), PRF1(1, 10.00), TG(1, 10.00), CD86(1, 10.00), IFNA17(1, 10.00)
CITRATE_CYCLE_TCA_CYCLE	Citrate cycle (TCA cycle)(hsa00020)	KEGG	4	11	1.072e-11	1.345e-11	SDHA(2, 20.00), FH(2, 20.00), PDHX(1, 10.00), PCK2(1, 10.00), OGDH(1, 10.00), PC(1, 10.00), IDH2(1, 10.00), ACLY(1, 10.00), OGDHL(1, 10.00)
GLYCEROLIPID_METABOLISM	Glycerolipid metabolism(hsa00561)	KEGG	6	14	1.075e-11	1.68e-11	CEL(2, 20.00), PLPP1(1, 10.00), LIPG(1, 10.00), LIPF(1, 10.00), DGAT2(1, 10.00), MGLL(1, 10.00), AGPAT5(1, 10.00), GPAM(1, 10.00), PNLIP(1, 10.00), MOGAT3(1, 10.00), AGPAT1(1, 10.00), MOGAT2(1, 10.00), DGKD(1, 10.00)
PANTOTHENATE_AND_COA_BIOSYNTHESIS	Pantothenate and CoA biosynthesis(hsa00770)	KEGG	5	10	1.198e-11	3.541e-11	COASY(3, 30.00), GADL1(2, 20.00), PPCDC(1, 10.00), PANK2(1, 10.00), VNN1(1, 10.00), ENPP3(1, 10.00), PPCS(1, 10.00)
GLYCINE,_SERINE_AND_THREONINE_METABOLISM	Glycine, serine and threonine metabolism(hsa00260)	KEGG	7	12	1.358e-11	2.142e-11	CHDH(2, 20.00), AOC3(1, 10.00), AOC2(1, 10.00), ALAS1(1, 10.00), PSPH(1, 10.00), AGXT(1, 10.00), AGXT2(1, 10.00), PIPOX(1, 10.00), MAOB(1, 10.00), SARDH(1, 10.00), SHMT2(1, 10.00)
FATTY_ACID_DEGRADATION	Fatty acid degradation(hsa00071)	KEGG	5	12	1.805e-11	2.572e-11	ACSL1(2, 20.00), CYP4A11(2, 20.00), ADH7(1, 10.00), HADHB(1, 10.00), ACSL3(1, 10.00), ACSL6(1, 10.00), ADH1B(1, 10.00), ACSBG2(1, 10.00), ACOX3(1, 10.00), EHHADH(1, 10.00)
TYPE_I_DIABETES_MELLITUS	Type I diabetes mellitus(hsa04940)	KEGG	5	11	2.598e-11	5.277e-10	PTPRN2(1, 10.00), HLA-C(1, 10.00), FAS(1, 10.00), HLA-G(1, 10.00), HLA-F(1, 10.00), IL12A(1, 10.00), CD86(1, 10.00), HSPD1(1, 10.00), PRF1(1, 10.00), PTPRN(1, 10.00), IL1B(1, 10.00)
STEROID_HORMONE_BIOSYNTHESIS	Steroid hormone biosynthesis(hsa00140)	KEGG	5	12	3.044e-11	2.413e-10	HSD3B1(2, 20.00), UGT2B4(1, 10.00), CYP19A1(1, 10.00), LRTOMT(1, 10.00), HSD17B8(1, 10.00), UGT2B10(1, 10.00), SULT2B1(1, 10.00), STS(1, 10.00), CYP3A5(1, 10.00), HSD17B6(1, 10.00), UGT1A3(1, 10.00)
N_GLYCAN_BIOSYNTHESIS	N-Glycan biosynthesis(hsa00510)	KEGG	4	12	3.474e-11	9.18e-11	DOLK(1, 10.00), GANAB(1, 10.00), ALG9(1, 10.00), ALG10B(1, 10.00), ALG8(1, 10.00), DPAGT1(1, 10.00), DDOST(1, 10.00), MGAT5B(1, 10.00), MGAT5(1, 10.00), B4GALT3(1, 10.00), B4GALT2(1, 10.00), MGAT3(1, 10.00)
GRAFT_VERSUS_HOST_DISEASE	Graft-versus-host disease(hsa05332)	KEGG	5	10	7.489e-11	1.255e-10	KIR2DL1(2, 20.00), HLA-C(1, 10.00), FAS(1, 10.00), HLA-G(1, 10.00), HLA-F(1, 10.00), CD86(1, 10.00), KIR2DL3(1, 10.00), PRF1(1, 10.00), IL1B(1, 10.00)
DRUG_METABOLISM_CYTOCHROME_P450	Drug metabolism - cytochrome P450(hsa00982)	KEGG	4	12	8.476e-11	1.124e-10	AOX1(1, 10.00), UGT2B4(1, 10.00), ADH7(1, 10.00), FMO4(1, 10.00), CYP2D6(1, 10.00), FMO5(1, 10.00), GSTA1(1, 10.00), MAOB(1, 10.00), UGT2B10(1, 10.00), ADH1B(1, 10.00), CYP3A5(1, 10.00), UGT1A3(1, 10.00)
PRIMARY_IMMUNODEFICIENCY	Primary immunodeficiency(hsa05340)	KEGG	6	11	1.339e-10	4.946e-10	IL7R(2, 20.00), CD79A(2, 20.00), TAP1(1, 10.00), RFXANK(1, 10.00), TAP2(1, 10.00), CD40(1, 10.00), ZAP70(1, 10.00), CD19(1, 10.00), LCK(1, 10.00)
VALINE,_LEUCINE_AND_ISOLEUCINE_DEGRADATION	Valine, leucine and isoleucine degradation(hsa00280)	KEGG	6	12	1.842e-10	5.985e-09	AACS(3, 30.00), IVD(1, 10.00), AOX1(1, 10.00), HMGCS2(1, 10.00), HADHB(1, 10.00), PCCA(1, 10.00), AGXT2(1, 10.00), ACAD8(1, 10.00), EHHADH(1, 10.00), MCCC2(1, 10.00)
DNA_REPLICATION	DNA replication(hsa03030)	KEGG	6	11	2.999e-10	3.946e-10	MCM5(2, 20.00), POLD1(2, 20.00), DNA2(1, 10.00), RFC5(1, 10.00), RPA1(1, 10.00), MCM7(1, 10.00), POLD2(1, 10.00), FEN1(1, 10.00), POLE3(1, 10.00)
NUCLEOTIDE_EXCISION_REPAIR	Nucleotide excision repair(hsa03420)	KEGG	7	12	6.6e-10	1.73e-09	POLD1(2, 20.00), RAD23B(1, 10.00), RAD23A(1, 10.00), XPC(1, 10.00), ERCC3(1, 10.00), RPA1(1, 10.00), ERCC6(1, 10.00), POLD2(1, 10.00), POLE3(1, 10.00), DDB2(1, 10.00), RFC5(1, 10.00)
FATTY_ACID_BIOSYNTHESIS	Fatty acid biosynthesis(hsa00061)	KEGG	5	9	9.986e-10	1.417e-09	ACACB(3, 30.00), ACSL1(2, 20.00), ACSL3(1, 10.00), ACSL6(1, 10.00), FASN(1, 10.00), ACSBG2(1, 10.00)
METABOLISM_OF_XENOBIOTICS_BY_CYTOCHROME_P450	Metabolism of xenobiotics by cytochrome P450(hsa00980)	KEGG	4	11	1.646e-09	3.638e-09	CYP2F1(2, 20.00), UGT2B4(1, 10.00), ADH7(1, 10.00), CYP2D6(1, 10.00), GSTA1(1, 10.00), CBR3(1, 10.00), UGT2B10(1, 10.00), ADH1B(1, 10.00), CYP3A5(1, 10.00), UGT1A3(1, 10.00)
NITROGEN_METABOLISM	Nitrogen metabolism(hsa00910)	KEGG	5	8	1.695e-09	4.237e-09	CA9(2, 20.00), CA7(2, 20.00), CA6(1, 10.00), GLUD2(1, 10.00), GLUL(1, 10.00), CA12(1, 10.00)
PYRUVATE_METABOLISM	Pyruvate metabolism(hsa00620)	KEGG	6	11	2.466e-09	1.083e-08	ACACB(3, 30.00), FH(2, 20.00), PDHX(1, 10.00), PKLR(1, 10.00), LDHAL6B(1, 10.00), PC(1, 10.00), PCK2(1, 10.00), ACOT12(1, 10.00)
GLUTATHIONE_METABOLISM	Glutathione metabolism(hsa00480)	KEGG	5	10	3.6e-09	5.598e-09	GGT5(2, 20.00), ANPEP(2, 20.00), GSS(1, 10.00), IDH2(1, 10.00), GSTA1(1, 10.00), GGT6(1, 10.00), GGT7(1, 10.00), CHAC2(1, 10.00)
TYROSINE_METABOLISM	Tyrosine metabolism(hsa00350)	KEGG	6	10	5.36e-09	1.161e-07	DBH(1, 10.00), AOC3(1, 10.00), AOC2(1, 10.00), ADH7(1, 10.00), AOX1(1, 10.00), TPO(1, 10.00), LRTOMT(1, 10.00), MAOB(1, 10.00), ADH1B(1, 10.00), HPD(1, 10.00)
PROTEASOME	Proteasome(hsa03050)	KEGG	7	10	6.306e-09	2.499e-08	POMP(1, 10.00), PSMD4(1, 10.00), PSMD3(1, 10.00), PSMD2(1, 10.00), PSMA1(1, 10.00), PSMA7(1, 10.00), PSMC2(1, 10.00), PSMC4(1, 10.00), PSMC5(1, 10.00), SEM1(1, 10.00)
ALLOGRAFT_REJECTION	Allograft rejection(hsa05330)	KEGG	5	8	2.314e-08	2.395e-08	HLA-C(1, 10.00), FAS(1, 10.00), HLA-G(1, 10.00), HLA-F(1, 10.00), IL12A(1, 10.00), CD40(1, 10.00), PRF1(1, 10.00), CD86(1, 10.00)
PATHOGENIC_ESCHERICHIA_COLI_INFECTION	Pathogenic Escherichia coli infection(hsa05130)	KEGG	5	10	5.44e-08	1.652e-07	CTTN(2, 20.00), TUBA3E(1, 10.00), PRKCA(1, 10.00), TUBA1B(1, 10.00), ROCK1(1, 10.00), ABL1(1, 10.00), CD14(1, 10.00), TLR5(1, 10.00), LY96(1, 10.00)
CHEMICAL_CARCINOGENESIS	Chemical carcinogenesis(hsa05204)	KEGG	4	10	6.181e-08	7.524e-08	PTGS2(1, 10.00), UGT2B4(1, 10.00), ADH7(1, 10.00), NAT1(1, 10.00), GSTA1(1, 10.00), SULT1A2(1, 10.00), UGT2B10(1, 10.00), ADH1B(1, 10.00), CYP3A5(1, 10.00), UGT1A3(1, 10.00)
CYSTEINE_AND_METHIONINE_METABOLISM	Cysteine and methionine metabolism(hsa00270)	KEGG	4	9	6.491e-08	8.371e-08	DNMT3B(3, 30.00), DNMT3A(2, 20.00), GSS(1, 10.00), AHCYL2(1, 10.00), LDHAL6B(1, 10.00), AGXT2(1, 10.00)
PORPHYRIN_AND_CHLOROPHYLL_METABOLISM	Porphyrin and chlorophyll metabolism(hsa00860)	KEGG	5	9	7.911e-08	2.825e-07	EPRS(2, 20.00), HMBS(1, 10.00), UGT2B4(1, 10.00), ALAS1(1, 10.00), UGT2B10(1, 10.00), COX10(1, 10.00), HEPH(1, 10.00), UGT1A3(1, 10.00)
BUTANOATE_METABOLISM	Butanoate metabolism(hsa00650)	KEGG	5	8	1.034e-07	1.2e-07	AACS(3, 30.00), ACSM2B(2, 20.00), ACSM1(1, 10.00), HMGCS2(1, 10.00), EHHADH(1, 10.00)
TRYPTOPHAN_METABOLISM	Tryptophan metabolism(hsa00380)	KEGG	5	9	1.081e-07	1.849e-06	AFMID(2, 20.00), AOX1(1, 10.00), OGDH(1, 10.00), KYNU(1, 10.00), INMT(1, 10.00), MAOB(1, 10.00), OGDHL(1, 10.00), EHHADH(1, 10.00)
GLYCOLYSIS_GLUCONEOGENESIS	Glycolysis / Gluconeogenesis(hsa00010)	KEGG	4	10	1.382e-07	2.19e-07	PDHX(1, 10.00), PKLR(1, 10.00), ADH7(1, 10.00), LDHAL6B(1, 10.00), PFKP(1, 10.00), ENO1(1, 10.00), PFKM(1, 10.00), ADH1B(1, 10.00), PCK2(1, 10.00), ALDOB(1, 10.00)
ONE_CARBON_POOL_BY_FOLATE	One carbon pool by folate(hsa00670)	KEGG	4	7	1.646e-07	4.422e-07	ATIC(1, 10.00), MTHFD2(1, 10.00), MTHFD1(1, 10.00), MTHFR(1, 10.00), ALDH1L1(1, 10.00), MTHFD1L(1, 10.00), SHMT2(1, 10.00)
TAURINE_AND_HYPOTAURINE_METABOLISM	Taurine and hypotaurine metabolism(hsa00430)	KEGG	4	6	1.665e-07	1.591e-06	GADL1(2, 20.00), GGT5(2, 20.00), GGT6(1, 10.00), GGT7(1, 10.00)
MUCIN_TYPE_O_GLYCAN_BIOSYNTHESIS	Mucin type O-glycan biosynthesis(hsa00512)	KEGG	5	8	2.193e-07	5.128e-07	GALNT6(2, 20.00), GALNTL5(1, 10.00), GALNT14(1, 10.00), GALNT13(1, 10.00), POC1B-GALNT4(1, 10.00), GALNT10(1, 10.00), B4GALT5(1, 10.00)
GLYCOSAMINOGLYCAN_BIOSYNTHESIS_CHONDROITIN_SULFATE_DERMATAN_SULFATE	Glycosaminoglycan biosynthesis - chondroitin sulfate / dermatan sulfate(hsa00532)	KEGG	4	7	2.703e-07	4.306e-07	CHST11(1, 10.00), B3GALT6(1, 10.00), CHPF2(1, 10.00), CHPF(1, 10.00), CSGALNACT2(1, 10.00), CHST7(1, 10.00), CSGALNACT1(1, 10.00)
THIAMINE_METABOLISM	Thiamine metabolism(hsa00730)	KEGG	4	6	3.076e-07	3.57e-06	ALPI(2, 20.00), ALPP(2, 20.00), THTPA(1, 10.00), ALPPL2(1, 10.00)
BASE_EXCISION_REPAIR	Base excision repair(hsa03410)	KEGG	8	9	3.479e-07	3.939e-07	POLD1(2, 20.00), MPG(1, 10.00), PARP4(1, 10.00), PARP3(1, 10.00), POLD2(1, 10.00), FEN1(1, 10.00), LIG3(1, 10.00), POLE3(1, 10.00)
GLYCOSAMINOGLYCAN_BIOSYNTHESIS_HEPARAN_SULFATE_HEPARIN	Glycosaminoglycan biosynthesis - heparan sulfate / heparin(hsa00534)	KEGG	3	7	5.494e-07	8.797e-07	NDST1(2, 20.00), B3GALT6(1, 10.00), HS3ST1(1, 10.00), NDST2(1, 10.00), EXTL3(1, 10.00), HS6ST3(1, 10.00)
GLYCOSPHINGOLIPID_BIOSYNTHESIS_LACTO_AND_NEOLACTO_SERIES	Glycosphingolipid biosynthesis - lacto and neolacto series(hsa00601)	KEGG	5	7	7.992e-07	1.312e-06	B3GNT4(1, 10.00), B3GALT2(1, 10.00), B3GNT3(1, 10.00), FUT6(1, 10.00), FUT5(1, 10.00), B4GALT3(1, 10.00), B4GALT2(1, 10.00)
PENTOSE_AND_GLUCURONATE_INTERCONVERSIONS	Pentose and glucuronate interconversions(hsa00040)	KEGG	4	7	9.576e-07	2.964e-06	CRYL1(2, 20.00), UGT2B4(1, 10.00), DCXR(1, 10.00), SORD(1, 10.00), UGT2B10(1, 10.00), UGT1A3(1, 10.00)
PENTOSE_PHOSPHATE_PATHWAY	Pentose phosphate pathway(hsa00030)	KEGG	4	7	1.349e-06	4.217e-06	TKT(2, 20.00), PFKM(1, 10.00), PFKP(1, 10.00), RGN(1, 10.00), ALDOB(1, 10.00), DERA(1, 10.00)
BIOTIN_METABOLISM	Biotin metabolism(hsa00780)	KEGG	2	4	1.693e-06	1.945e-06	BTD(2, 20.00), HLCS(2, 20.00)
NON_HOMOLOGOUS_END_JOINING	Non-homologous end-joining(hsa03450)	KEGG	3	6	1.926e-06	4.928e-06	RAD50(2, 20.00), MRE11(1, 10.00), XRCC6(1, 10.00), FEN1(1, 10.00), NHEJ1(1, 10.00)
NICOTINATE_AND_NICOTINAMIDE_METABOLISM	Nicotinate and nicotinamide metabolism(hsa00760)	KEGG	5	7	2.635e-06	6.487e-06	AOX1(1, 10.00), NNT(1, 10.00), QPRT(1, 10.00), NT5C(1, 10.00), NADSYN1(1, 10.00), ENPP3(1, 10.00), NADK2(1, 10.00)
STEROID_BIOSYNTHESIS	Steroid biosynthesis(hsa00100)	KEGG	4	6	3.21e-06	2.484e-05	CEL(2, 20.00), SOAT2(1, 10.00), EBP(1, 10.00), CYP27B1(1, 10.00), TM7SF2(1, 10.00)
FOLATE_BIOSYNTHESIS	Folate biosynthesis(hsa00790)	KEGG	4	6	5.742e-06	8.482e-06	ALPI(2, 20.00), ALPP(2, 20.00), FPGS(1, 10.00), ALPPL2(1, 10.00)
GALACTOSE_METABOLISM	Galactose metabolism(hsa00052)	KEGG	4	7	6.24e-06	9.388e-06	LCT(1, 10.00), MGAM(1, 10.00), GLB1(1, 10.00), PFKP(1, 10.00), GALE(1, 10.00), PFKM(1, 10.00), B4GALT2(1, 10.00)
INTESTINAL_IMMUNE_NETWORK_FOR_IGA_PRODUCTION	Intestinal immune network for IgA production(hsa04672)	KEGG	3	6	1.591e-05	3.078e-05	LTBR(1, 10.00), TGFB1(1, 10.00), CCR10(1, 10.00), CD40(1, 10.00), CD86(1, 10.00), CCR9(1, 10.00)
MANNOSE_TYPE_O_GLYCAN_BIOSYNTHESIS	Mannose type O-glycan biosynthesis(hsa00515)	KEGG	2	5	1.791e-05	3.804e-05	FKRP(1, 10.00), B4GALT3(1, 10.00), B4GALT2(1, 10.00), MGAT5B(1, 10.00), FKTN(1, 10.00)
PROXIMAL_TUBULE_BICARBONATE_RECLAMATION	Proximal tubule bicarbonate reclamation(hsa04964)	KEGG	4	6	1.858e-05	7.841e-05	PCK2(1, 10.00), SLC38A3(1, 10.00), ATP1B2(1, 10.00), GLUD2(1, 10.00), ATP1A3(1, 10.00), ATP1A2(1, 10.00)
BETA_ALANINE_METABOLISM	beta-Alanine metabolism(hsa00410)	KEGG	4	6	4.625e-05	5.255e-05	GADL1(2, 20.00), AOC3(1, 10.00), AOC2(1, 10.00), EHHADH(1, 10.00), CNDP1(1, 10.00)
GLYOXYLATE_AND_DICARBOXYLATE_METABOLISM	Glyoxylate and dicarboxylate metabolism(hsa00630)	KEGG	5	6	4.889e-05	8.106e-05	AFMID(2, 20.00), AGXT(1, 10.00), GLUL(1, 10.00), PCCA(1, 10.00), SHMT2(1, 10.00)
PROPANOATE_METABOLISM	Propanoate metabolism(hsa00640)	KEGG	3	6	4.948e-05	0.0001914	ACACB(3, 30.00), LDHAL6B(1, 10.00), PCCA(1, 10.00), EHHADH(1, 10.00)
ARGININE_AND_PROLINE_METABOLISM	Arginine and proline metabolism(hsa00330)	KEGG	5	7	5.741e-05	6.24e-05	P4HA2(2, 20.00), NOS1(1, 10.00), NOS3(1, 10.00), CKB(1, 10.00), MAOB(1, 10.00), CNDP1(1, 10.00)
TERPENOID_BACKBONE_BIOSYNTHESIS	Terpenoid backbone biosynthesis(hsa00900)	KEGG	4	5	5.943e-05	0.0005853	FDPS(1, 10.00), HMGCS2(1, 10.00), HMGCR(1, 10.00), FNTB(1, 10.00), ZMPSTE24(1, 10.00)
HISTIDINE_METABOLISM	Histidine metabolism(hsa00340)	KEGG	4	5	0.0001583	0.0002797	MAOB(1, 10.00), CNDP1(1, 10.00), ASPA(1, 10.00), UROC1(1, 10.00), HNMT(1, 10.00)
PHOTOTRANSDUCTION	Phototransduction(hsa04744)	KEGG	4	5	0.0002247	0.0007687	SLC24A1(2, 20.00), PDE6A(1, 10.00), GNB1(1, 10.00), RHO(1, 10.00)
GLYCOSPHINGOLIPID_BIOSYNTHESIS_GANGLIO_SERIES	Glycosphingolipid biosynthesis - ganglio series(hsa00604)	KEGG	3	4	0.000225	0.0003657	ST6GALNAC5(1, 10.00), ST6GALNAC3(1, 10.00), B4GALNT1(1, 10.00), GLB1(1, 10.00)
ARGININE_BIOSYNTHESIS	Arginine biosynthesis(hsa00220)	KEGG	5	5	0.0002621	0.0002858	GPT(1, 10.00), NOS1(1, 10.00), GLUL(1, 10.00), NOS3(1, 10.00), GLUD2(1, 10.00)
CAFFEINE_METABOLISM	Caffeine metabolism(hsa00232)	KEGG	2	3	0.0003157	0.0003691	XDH(2, 20.00), NAT1(1, 10.00)
MISMATCH_REPAIR	Mismatch repair(hsa03430)	KEGG	4	5	0.0003172	0.0007158	POLD1(2, 20.00), RFC5(1, 10.00), POLD2(1, 10.00), RPA1(1, 10.00)
APOPTOSIS_MULTIPLE_SPECIES	Apoptosis - multiple species(hsa04215)	KEGG	4	5	0.000559	0.0006036	BCL2L1(1, 10.00), BIRC6(1, 10.00), BECN1(1, 10.00), BIRC2(1, 10.00), HTRA2(1, 10.00)
PHENYLALANINE_METABOLISM	Phenylalanine metabolism(hsa00360)	KEGG	4	4	0.0006556	0.002	MAOB(1, 10.00), AOC3(1, 10.00), AOC2(1, 10.00), HPD(1, 10.00)
SULFUR_RELAY_SYSTEM	Sulfur relay system(hsa04122)	KEGG	3	3	0.0006697	0.006	CTU2(1, 10.00), MOCS3(1, 10.00), CTU1(1, 10.00)
UBIQUINONE_AND_OTHER_TERPENOID_QUINONE_BIOSYNTHESIS	Ubiquinone and other terpenoid-quinone biosynthesis(hsa00130)	KEGG	2	3	0.0007804	0.02	COQ5(1, 10.00), COQ6(1, 10.00), HPD(1, 10.00)
SULFUR_METABOLISM	Sulfur metabolism(hsa00920)	KEGG	3	3	0.0009142	0.007	IMPAD1(2, 20.00), SQOR(1, 10.00)
OTHER_TYPES_OF_O_GLYCAN_BIOSYNTHESIS	Other types of O-glycan biosynthesis(hsa00514)	KEGG	3	4	0.0009377	0.003	POGLUT1(1, 10.00), B4GALT3(1, 10.00), B4GALT2(1, 10.00), GXYLT2(1, 10.00)
ASCORBATE_AND_ALDARATE_METABOLISM	Ascorbate and aldarate metabolism(hsa00053)	KEGG	3	4	0.001	0.001	UGT2B4(1, 10.00), UGT2B10(1, 10.00), RGN(1, 10.00), UGT1A3(1, 10.00)
GLYCOSYLPHOSPHATIDYLINOSITOL_GPI_ANCHOR_BIOSYNTHESIS	Glycosylphosphatidylinositol (GPI)-anchor biosynthesis(hsa00563)	KEGG	3	4	0.001	0.002	PIGT(1, 10.00), GPAA1(1, 10.00), PIGV(1, 10.00), PIGO(1, 10.00)
STARCH_AND_SUCROSE_METABOLISM	Starch and sucrose metabolism(hsa00500)	KEGG	3	5	0.002	0.014	GYS2(2, 20.00), MGAM(1, 10.00), ENPP3(1, 10.00), PYGM(1, 10.00)
GLYCOSAMINOGLYCAN_BIOSYNTHESIS_KERATAN_SULFATE	Glycosaminoglycan biosynthesis - keratan sulfate(hsa00533)	KEGG	2	3	0.002	0.003	B4GALT3(1, 10.00), B4GALT2(1, 10.00), CHST6(1, 10.00)
PHOSPHONATE_AND_PHOSPHINATE_METABOLISM	Phosphonate and phosphinate metabolism(hsa00440)	KEGG	2	2	0.007	0.023	CHPT1(1, 10.00), CEPT1(1, 10.00)
D_GLUTAMINE_AND_D_GLUTAMATE_METABOLISM	D-Glutamine and D-glutamate metabolism(hsa00471)	KEGG	2	2	0.007	0.01	DGLUCY(1, 10.00), GLUD2(1, 10.00)
MATURITY_ONSET_DIABETES_OF_THE_YOUNG	Maturity onset diabetes of the young(hsa04950)	KEGG	2	3	0.008	0.017	HNF1B(1, 10.00), PKLR(1, 10.00), HES1(1, 10.00)
VITAMIN_B6_METABOLISM	Vitamin B6 metabolism(hsa00750)	KEGG	2	2	0.01	1	AOX1(1, 10.00), PDXK(1, 10.00)
GLYCOSAMINOGLYCAN_DEGRADATION	Glycosaminoglycan degradation(hsa00531)	KEGG	3	3	0.01	0.016	IDS(1, 10.00), ARSB(1, 10.00), GLB1(1, 10.00)
RIBOFLAVIN_METABOLISM	Riboflavin metabolism(hsa00740)	KEGG	2	2	0.014	0.074	FLAD1(1, 10.00), ENPP3(1, 10.00)
PRIMARY_BILE_ACID_BIOSYNTHESIS	Primary bile acid biosynthesis(hsa00120)	KEGG	2	2	0.043	0.156	CYP27A1(1, 10.00), AMACR(1, 10.00)
SELENOCOMPOUND_METABOLISM	Selenocompound metabolism(hsa00450)	KEGG	2	2	0.046	0.285	SEPHS1(1, 10.00), INMT(1, 10.00)
FATTY_ACID_ELONGATION	Fatty acid elongation(hsa00062)	KEGG	2	2	0.049	0.071	HADHB(1, 10.00), ELOVL1(1, 10.00)
LIPOIC_ACID_METABOLISM	Lipoic acid metabolism(hsa00785)	KEGG	1	1	0.06	0.122	LIPT1(1, 10.00)
SYNTHESIS_AND_DEGRADATION_OF_KETONE_BODIES	Synthesis and degradation of ketone bodies(hsa00072)	KEGG	1	1	0.13	1	HMGCS2(1, 10.00)
GLYCOSPHINGOLIPID_BIOSYNTHESIS_GLOBO_AND_ISOGLOBO_SERIES	Glycosphingolipid biosynthesis - globo and isoglobo series(hsa00603)	KEGG	1	1	0.162	0.265	GBGT1(1, 10.00)
ASTHMA	Asthma(hsa05310)	KEGG	1	1	0.187	0.206	CD40(1, 10.00)
PROTEIN_EXPORT	Protein export(hsa03060)	KEGG	1	1	0.198	0.803	OXA1L(1, 10.00)
BIOSYNTHESIS_OF_UNSATURATED_FATTY_ACIDS	Biosynthesis of unsaturated fatty acids(hsa01040)	KEGG	1	1	0.203	0.232	ACOX3(1, 10.00)

## Sheet: KEGG control group
Pathway	Name	Class	Samples_Affected	Total_Variations	p-value	FDR	Genes
PATHWAYS_IN_CANCER	Pathways in cancer(hsa05200)	KEGG	10	131	1.163e-63	3.566e-63	VHL(9, 90.00), COL4A2(4, 40.00), AR(4, 40.00), DVL3(2, 20.00), ARHGEF1(2, 20.00), PLCB1(2, 20.00), STAT3(2, 20.00), GNAS(2, 20.00), POLK(2, 20.00), SKP2(2, 20.00), LAMA1(2, 20.00), LAMA4(2, 20.00), AXIN1(2, 20.00), ROCK1(2, 20.00), GSTA2(1, 10.00), IFNAR2(1, 10.00), IL12RB1(1, 10.00), IL12RB2(1, 10.00), IFNA10(1, 10.00), IFNA17(1, 10.00), CUL1(1, 10.00), IFNA14(1, 10.00), IGF1R(1, 10.00), BRCA2(1…
HUMAN_PAPILLOMAVIRUS_INFECTION	Human papillomavirus infection(hsa05165)	KEGG	10	99	7.124e-54	1.286e-53	COL4A2(4, 40.00), VWF(3, 30.00), UBR4(3, 30.00), TSC1(2, 20.00), HDAC7(2, 20.00), AXIN1(2, 20.00), THBS4(2, 20.00), DVL3(2, 20.00), LAMA1(2, 20.00), LAMA4(2, 20.00), COL9A1(2, 20.00), ATP6V1C1(2, 20.00), GNAS(2, 20.00), TBP(2, 20.00), HLA-F(1, 10.00), PPP2R1A(1, 10.00), CCND2(1, 10.00), ATP6V1A(1, 10.00), LAMA5(1, 10.00), HDAC9(1, 10.00), ITGA1(1, 10.00), CDKN1A(1, 10.00), ATM(1, 10.00), ITGA5(1,…
PI3K_AKT_SIGNALING_PATHWAY	PI3K-Akt signaling pathway(hsa04151)	KEGG	10	90	2.785e-52	9.629e-52	COL4A2(4, 40.00), VWF(3, 30.00), COL9A1(2, 20.00), LAMA1(2, 20.00), FLT1(2, 20.00), THBS4(2, 20.00), TSC1(2, 20.00), LAMA4(2, 20.00), CHRM1(2, 20.00), PCK2(1, 10.00), PPP2R1A(1, 10.00), ATF6B(1, 10.00), ITGA1(1, 10.00), CDKN1A(1, 10.00), ITGA5(1, 10.00), HSP90B1(1, 10.00), ITGA7(1, 10.00), IFNAR2(1, 10.00), RPS6(1, 10.00), ITGA10(1, 10.00), ITGA11(1, 10.00), FLT4(1, 10.00), TSC2(1, 10.00), FGF5(1…
FOCAL_ADHESION	Focal adhesion(hsa04510)	KEGG	9	72	4.843e-51	7.122e-51	COL4A2(4, 40.00), VWF(3, 30.00), DIAPH1(2, 20.00), THBS4(2, 20.00), PPP1R12C(2, 20.00), FLT1(2, 20.00), LAMA1(2, 20.00), LAMA4(2, 20.00), COL9A1(2, 20.00), FLNB(2, 20.00), PIP5K1C(2, 20.00), ROCK1(2, 20.00), ITGA1(1, 10.00), ITGA2(1, 10.00), RAP1B(1, 10.00), ITGA7(1, 10.00), MYL7(1, 10.00), ITGA10(1, 10.00), ITGA11(1, 10.00), MAPK10(1, 10.00), MYLPF(1, 10.00), ARHGAP5(1, 10.00), FLT4(1, 10.00), I…
MAPK_SIGNALING_PATHWAY	MAPK signaling pathway(hsa04010)	KEGG	10	70	3.597e-46	7.691e-46	CACNA1H(3, 30.00), FLT1(2, 20.00), HSPA1L(2, 20.00), CACNA1I(2, 20.00), CACNB2(2, 20.00), CACNA1C(2, 20.00), RPS6KA4(2, 20.00), MAP3K13(2, 20.00), FLNB(2, 20.00), HSPA2(1, 10.00), TAOK3(1, 10.00), STMN1(1, 10.00), IGF1R(1, 10.00), MKNK2(1, 10.00), MAP2K4(1, 10.00), RAP1B(1, 10.00), MAPK10(1, 10.00), MAPK11(1, 10.00), ARRB1(1, 10.00), MAPKAPK5(1, 10.00), CACNB4(1, 10.00), MAPKAPK3(1, 10.00), PLA2G…
ENDOCYTOSIS	Endocytosis(hsa04144)	KEGG	10	60	3.193e-41	4.379e-41	NEDD4L(3, 30.00), HSPA1L(2, 20.00), EPS15L1(2, 20.00), GRK2(2, 20.00), AGAP1(2, 20.00), AGAP2(2, 20.00), AP2A1(2, 20.00), ARFGEF2(2, 20.00), PIP5K1C(2, 20.00), ASAP2(2, 20.00), HSPA2(1, 10.00), EHD3(1, 10.00), CLTC(1, 10.00), ITCH(1, 10.00), IGF1R(1, 10.00), CLTB(1, 10.00), HLA-F(1, 10.00), CBL(1, 10.00), DNM3(1, 10.00), ARRB1(1, 10.00), DAB2(1, 10.00), FGFR4(1, 10.00), RAB11A(1, 10.00), ARAP3(1,…
PROTEOGLYCANS_IN_CANCER	Proteoglycans in cancer(hsa05205)	KEGG	10	62	1.257e-40	5.238e-40	HSPG2(2, 20.00), PLCE1(2, 20.00), DROSHA(2, 20.00), STAT3(2, 20.00), ARHGEF1(2, 20.00), PPP1R12C(2, 20.00), ITPR2(2, 20.00), ROCK1(2, 20.00), ANK1(2, 20.00), ANK2(2, 20.00), FLNB(2, 20.00), TGFB2(1, 10.00), CDKN1A(1, 10.00), ITGA5(1, 10.00), RPS6(1, 10.00), MAPK11(1, 10.00), FZD10(1, 10.00), THBS1(1, 10.00), DCN(1, 10.00), FZD6(1, 10.00), FZD8(1, 10.00), RPS6KB1(1, 10.00), ITGAV(1, 10.00), HCLS1(…
REGULATION_OF_ACTIN_CYTOSKELETON	Regulation of actin cytoskeleton(hsa04810)	KEGG	10	58	5.255e-40	2.405e-39	IQGAP2(2, 20.00), MYH9(2, 20.00), ARHGEF1(2, 20.00), PPP1R12C(2, 20.00), DIAPH1(2, 20.00), CHRM1(2, 20.00), ITGAX(2, 20.00), ROCK1(2, 20.00), PIP5K1C(2, 20.00), DIAPH2(2, 20.00), MSN(1, 10.00), NCKAP1L(1, 10.00), CYFIP1(1, 10.00), CYFIP2(1, 10.00), ITGA1(1, 10.00), ITGA2(1, 10.00), LIMK1(1, 10.00), ITGA5(1, 10.00), ITGA7(1, 10.00), MYL7(1, 10.00), ITGA10(1, 10.00), ITGA11(1, 10.00), MYLPF(1, 10.0…
OLFACTORY_TRANSDUCTION	Olfactory transduction(hsa04740)	KEGG	9	54	1.007e-39	2.682e-39	PDE1A(2, 20.00), GRK2(2, 20.00), OR1B1(1, 10.00), OR10J3(1, 10.00), OR10G9(1, 10.00), OR7A5(1, 10.00), OR10K2(1, 10.00), OR1F1(1, 10.00), OR2L2(1, 10.00), ARRB1(1, 10.00), OR52N4(1, 10.00), OR52N2(1, 10.00), OR2T2(1, 10.00), OR4D5(1, 10.00), OR4D6(1, 10.00), OR10W1(1, 10.00), SLC8A1(1, 10.00), OR4A47(1, 10.00), SLC8A2(1, 10.00), OR1S1(1, 10.00), OR8B3(1, 10.00), OR7D4(1, 10.00), OR52E6(1, 10.00),…
CUSHING_SYNDROME	Cushing syndrome(hsa04934)	KEGG	9	47	6.525e-35	8.383e-35	KMT2D(6, 60.00), CACNA1H(3, 30.00), CACNA1I(2, 20.00), AXIN1(2, 20.00), CACNA1C(2, 20.00), DVL3(2, 20.00), PLCB1(2, 20.00), KMT2A(2, 20.00), ITPR2(2, 20.00), GNAS(2, 20.00), CDKN1A(1, 10.00), RAP1B(1, 10.00), FZD10(1, 10.00), GNAI2(1, 10.00), FZD4(1, 10.00), FZD8(1, 10.00), CACNA1S(1, 10.00), WNT9B(1, 10.00), PLCB4(1, 10.00), POMC(1, 10.00), ITPR3(1, 10.00), ADCY6(1, 10.00), ADCY7(1, 10.00), FZD6…
GLUTAMATERGIC_SYNAPSE	Glutamatergic synapse(hsa04724)	KEGG	9	43	6.132e-33	9.49e-33	GRIK3(3, 30.00), CACNA1C(2, 20.00), GRK2(2, 20.00), DLGAP1(2, 20.00), GRM6(2, 20.00), GRM1(2, 20.00), PLCB1(2, 20.00), ITPR2(2, 20.00), SHANK2(2, 20.00), SHANK1(2, 20.00), GNAS(2, 20.00), GRIA1(1, 10.00), GLUL(1, 10.00), PLCB4(1, 10.00), GNAI2(1, 10.00), SLC38A1(1, 10.00), PRKCB(1, 10.00), GNB2(1, 10.00), ITPR3(1, 10.00), PLA2G4A(1, 10.00), SHANK3(1, 10.00), KCNJ3(1, 10.00), ADCY6(1, 10.00), ADCY…
ECM_RECEPTOR_INTERACTION	ECM-receptor interaction(hsa04512)	KEGG	8	43	5.036e-32	6.791e-32	COL4A2(4, 40.00), VWF(3, 30.00), HSPG2(2, 20.00), AGRN(2, 20.00), THBS4(2, 20.00), LAMA1(2, 20.00), LAMA4(2, 20.00), COL9A1(2, 20.00), ITGA1(1, 10.00), ITGA2(1, 10.00), ITGA5(1, 10.00), ITGA7(1, 10.00), ITGA10(1, 10.00), ITGA11(1, 10.00), IBSP(1, 10.00), ITGB4(1, 10.00), TNXB(1, 10.00), THBS1(1, 10.00), RELN(1, 10.00), GP6(1, 10.00), LAMA3(1, 10.00), LAMA5(1, 10.00), ITGB7(1, 10.00), CD44(1, 10.0…
UBIQUITIN_MEDIATED_PROTEOLYSIS	Ubiquitin mediated proteolysis(hsa04120)	KEGG	10	43	9.43e-31	2.554e-29	VHL(9, 90.00), NEDD4L(3, 30.00), TRIM37(2, 20.00), SKP2(2, 20.00), TRIP12(2, 20.00), WWP2(1, 10.00), ITCH(1, 10.00), CDC34(1, 10.00), HUWE1(1, 10.00), BIRC2(1, 10.00), FBXO2(1, 10.00), UBOX5(1, 10.00), UBE3B(1, 10.00), ANAPC11(1, 10.00), BIRC6(1, 10.00), PML(1, 10.00), CUL7(1, 10.00), CUL1(1, 10.00), CUL3(1, 10.00), BRCA1(1, 10.00), UBA6(1, 10.00), RHOBTB2(1, 10.00), UBA3(1, 10.00), UBR5(1, 10.00…
CALCIUM_SIGNALING_PATHWAY	Calcium signaling pathway(hsa04020)	KEGG	9	49	1.409e-30	1.653e-30	CACNA1H(3, 30.00), PLCB1(2, 20.00), PLCE1(2, 20.00), CACNA1I(2, 20.00), PDE1A(2, 20.00), CACNA1C(2, 20.00), GRM1(2, 20.00), CHRM1(2, 20.00), ITPR2(2, 20.00), GNAS(2, 20.00), ADCY9(1, 10.00), CACNA1S(1, 10.00), P2RX5(1, 10.00), P2RX7(1, 10.00), P2RX6(1, 10.00), ATP2B2(1, 10.00), RYR1(1, 10.00), CACNA1E(1, 10.00), TACR2(1, 10.00), SLC8A1(1, 10.00), SLC8A2(1, 10.00), ERBB3(1, 10.00), NOS2(1, 10.00),…
NEUROACTIVE_LIGAND_RECEPTOR_INTERACTION	Neuroactive ligand-receptor interaction(hsa04080)	KEGG	9	44	1.292e-28	3.11e-28	GRIK3(3, 30.00), GABRP(2, 20.00), GRM6(2, 20.00), GRM1(2, 20.00), CHRM1(2, 20.00), NPY1R(1, 10.00), GABRG3(1, 10.00), GRIA1(1, 10.00), NTSR2(1, 10.00), GCGR(1, 10.00), GABRA5(1, 10.00), P2RX5(1, 10.00), ADRA2A(1, 10.00), P2RX7(1, 10.00), P2RX6(1, 10.00), PLG(1, 10.00), GRIN2C(1, 10.00), RXFP1(1, 10.00), CHRNB4(1, 10.00), GABRA2(1, 10.00), TBXA2R(1, 10.00), MC3R(1, 10.00), CHRNA1(1, 10.00), HCRT(1…
EPSTEIN_BARR_VIRUS_INFECTION	Epstein-Barr virus infection(hsa05169)	KEGG	8	40	1.348e-28	1.873e-28	POLR2A(3, 30.00), HSPA1L(2, 20.00), SKP2(2, 20.00), SPN(2, 20.00), STAT3(2, 20.00), TBP(2, 20.00), HSPA2(1, 10.00), NFKBIB(1, 10.00), PSMD4(1, 10.00), CDKN1A(1, 10.00), HLA-F(1, 10.00), MAPK10(1, 10.00), MAPK11(1, 10.00), MAP2K4(1, 10.00), TYK2(1, 10.00), NCOR2(1, 10.00), DDX58(1, 10.00), FGR(1, 10.00), AKAP8L(1, 10.00), ICAM1(1, 10.00), JAK1(1, 10.00), TRAF3(1, 10.00), HSPB2(1, 10.00), HSPB1(1, …
TRANSCRIPTIONAL_MISREGULATION_IN_CANCER	Transcriptional misregulation in cancer(hsa05202)	KEGG	10	40	2.49e-28	4.046e-27	FUS(2, 20.00), POLK(2, 20.00), FLT1(2, 20.00), BMP2K(2, 20.00), AFF1(2, 20.00), KMT2A(2, 20.00), CDKN1A(1, 10.00), ATM(1, 10.00), IGF1R(1, 10.00), BCL11B(1, 10.00), FOXO1(1, 10.00), CCNT1(1, 10.00), FLT3(1, 10.00), NCOR1(1, 10.00), SPINT1(1, 10.00), KLF3(1, 10.00), H3F3A(1, 10.00), JMJD1C(1, 10.00), PML(1, 10.00), H3F3C(1, 10.00), DDIT3(1, 10.00), ITGB7(1, 10.00), NR4A3(1, 10.00), FLI1(1, 10.00),…
LYSINE_DEGRADATION	Lysine degradation(hsa00310)	KEGG	10	32	2.637e-28	5.494e-28	KMT2D(6, 60.00), KMT2B(4, 40.00), SETD2(4, 40.00), KMT2E(3, 30.00), KMT2A(2, 20.00), HADHA(2, 20.00), SETD1A(2, 20.00), KMT2C(1, 10.00), HADH(1, 10.00), OGDHL(1, 10.00), KMT5C(1, 10.00), ECHS1(1, 10.00), SETD1B(1, 10.00), PRDM2(1, 10.00), SETD3(1, 10.00), PRDM7(1, 10.00)
RAP1_SIGNALING_PATHWAY	Rap1 signaling pathway(hsa04015)	KEGG	10	44	6.895e-28	3.07e-27	SIPA1L2(3, 30.00), PLCE1(2, 20.00), FLT1(2, 20.00), SIPA1L1(2, 20.00), PLCB1(2, 20.00), GNAS(2, 20.00), RAP1B(1, 10.00), RAPGEF1(1, 10.00), RAPGEF3(1, 10.00), FLT4(1, 10.00), GNAI2(1, 10.00), FGF5(1, 10.00), PGF(1, 10.00), ARAP3(1, 10.00), FGF10(1, 10.00), PARD6B(1, 10.00), THBS1(1, 10.00), FGF18(1, 10.00), MAPK11(1, 10.00), MAGI2(1, 10.00), SIPA1(1, 10.00), MAGI3(1, 10.00), KDR(1, 10.00), IGF1R(…
HERPES_SIMPLEX_INFECTION	Herpes simplex infection(hsa05168)	KEGG	8	37	5.061e-27	8.749e-27	POLR2A(3, 30.00), SKP2(2, 20.00), GTF2IRD1(2, 20.00), TBP(2, 20.00), TAP2(1, 10.00), NFKBIB(1, 10.00), HLA-F(1, 10.00), IFNAR2(1, 10.00), TNFRSF14(1, 10.00), MAPK10(1, 10.00), TYK2(1, 10.00), TLR2(1, 10.00), DDX58(1, 10.00), CDC34(1, 10.00), JAK2(1, 10.00), JAK1(1, 10.00), PML(1, 10.00), IFNA10(1, 10.00), IFNA17(1, 10.00), CUL1(1, 10.00), IFNA14(1, 10.00), TRAF3(1, 10.00), PER3(1, 10.00), CSNK2A1…
NOD_LIKE_RECEPTOR_SIGNALING_PATHWAY	NOD-like receptor signaling pathway(hsa04621)	KEGG	9	37	5.885e-27	1.483e-26	PSTPIP1(2, 20.00), NLRP3(2, 20.00), PLCB1(2, 20.00), ITPR2(2, 20.00), NFKBIB(1, 10.00), BIRC2(1, 10.00), IFNAR2(1, 10.00), MAPK10(1, 10.00), MAPK11(1, 10.00), TYK2(1, 10.00), P2RX7(1, 10.00), RNF31(1, 10.00), NEK7(1, 10.00), NLRP7(1, 10.00), NLRP1(1, 10.00), IFI16(1, 10.00), JAK1(1, 10.00), IFNA10(1, 10.00), IFNA17(1, 10.00), IFNA14(1, 10.00), TRAF3(1, 10.00), PLCB4(1, 10.00), GBP1(1, 10.00), DNM…
HUMAN_T_CELL_LEUKEMIA_VIRUS_1_INFECTION	Human T-cell leukemia virus 1 infection(hsa05166)	KEGG	10	45	2.463e-26	4.472e-26	DVL3(2, 20.00), CHEK2(2, 20.00), TBP(2, 20.00), TGFB2(1, 10.00), CRTC3(1, 10.00), BUB1B(1, 10.00), CDKN1A(1, 10.00), ATM(1, 10.00), HLA-F(1, 10.00), CRTC1(1, 10.00), POLE(1, 10.00), MAP2K4(1, 10.00), FZD10(1, 10.00), MYBL2(1, 10.00), FZD4(1, 10.00), FZD6(1, 10.00), FZD8(1, 10.00), ANAPC11(1, 10.00), ETS2(1, 10.00), POLD1(1, 10.00), ICAM1(1, 10.00), JAK1(1, 10.00), TERT(1, 10.00), WNT9B(1, 10.00),…
HUMAN_CYTOMEGALOVIRUS_INFECTION	Human cytomegalovirus infection(hsa05163)	KEGG	10	42	3.439e-26	6.141e-26	TSC1(2, 20.00), STAT3(2, 20.00), ARHGEF1(2, 20.00), PLCB1(2, 20.00), ITPR2(2, 20.00), GNAS(2, 20.00), ROCK1(2, 20.00), TAP2(1, 10.00), CDKN1A(1, 10.00), HLA-F(1, 10.00), ADCY9(1, 10.00), AKAP13(1, 10.00), TSC2(1, 10.00), GNAI2(1, 10.00), RPS6KB1(1, 10.00), JAK1(1, 10.00), IFNA10(1, 10.00), IFNA17(1, 10.00), IFNA14(1, 10.00), PLCB4(1, 10.00), PRKCB(1, 10.00), GNB2(1, 10.00), MTOR(1, 10.00), ITPR3(…
ESTROGEN_SIGNALING_PATHWAY	Estrogen signaling pathway(hsa04915)	KEGG	8	37	4.557e-26	6.384e-26	HSPA1L(2, 20.00), GRM1(2, 20.00), PLCB1(2, 20.00), ITPR2(2, 20.00), GNAS(2, 20.00), KRT10(2, 20.00), HSPA2(1, 10.00), KRT35(1, 10.00), KRT34(1, 10.00), HSP90B1(1, 10.00), GPER1(1, 10.00), GNAI2(1, 10.00), NCOA3(1, 10.00), NCOA1(1, 10.00), PGR(1, 10.00), SHC4(1, 10.00), PLCB4(1, 10.00), MMP9(1, 10.00), KRT25(1, 10.00), ITPR3(1, 10.00), KCNJ3(1, 10.00), ADCY6(1, 10.00), ADCY7(1, 10.00), SOS1(1, 10.…
VIRAL_CARCINOGENESIS	Viral carcinogenesis(hsa05203)	KEGG	8	37	8.328e-26	5.413e-24	UBR4(3, 30.00), HDAC7(2, 20.00), GTF2A1(2, 20.00), STAT3(2, 20.00), SKP2(2, 20.00), TBP(2, 20.00), HDAC9(1, 10.00), CDKN1A(1, 10.00), HLA-F(1, 10.00), HIST1H4L(1, 10.00), CHD4(1, 10.00), MAD1L1(1, 10.00), JAK1(1, 10.00), HIST1H4E(1, 10.00), TRAF3(1, 10.00), DDX3X(1, 10.00), MRPS18B(1, 10.00), SND1(1, 10.00), HIST1H2BC(1, 10.00), EGR2(1, 10.00), HIST1H2BI(1, 10.00), IRF3(1, 10.00), ACTN4(1, 10.00)…
MEASLES	Measles(hsa05162)	KEGG	9	33	8.435e-26	1.827e-25	HSPA1L(2, 20.00), STAT3(2, 20.00), HSPA2(1, 10.00), NFKBIB(1, 10.00), IFNAR2(1, 10.00), MSN(1, 10.00), TNFRSF10A(1, 10.00), TYK2(1, 10.00), IL6(1, 10.00), DDX58(1, 10.00), ADAR(1, 10.00), FYN(1, 10.00), DOK1(1, 10.00), JAK2(1, 10.00), JAK1(1, 10.00), IFNA10(1, 10.00), IFNA17(1, 10.00), IFNA14(1, 10.00), CD46(1, 10.00), CSNK2A1(1, 10.00), IRF3(1, 10.00), IL2RA(1, 10.00), CLEC4M(1, 10.00), CD209(1,…
HYPERTROPHIC_CARDIOMYOPATHY_HCM	Hypertrophic cardiomyopathy (HCM)(hsa05410)	KEGG	9	36	1.069e-24	1.963e-24	TTN(5, 50.00), AGT(2, 20.00), CACNB2(2, 20.00), CACNA1C(2, 20.00), SGCA(2, 20.00), TGFB2(1, 10.00), DMD(1, 10.00), ACE(1, 10.00), ITGA1(1, 10.00), ITGA2(1, 10.00), ITGA5(1, 10.00), ITGA7(1, 10.00), ITGA10(1, 10.00), ITGA11(1, 10.00), MYH7(1, 10.00), CACNB4(1, 10.00), SLC8A1(1, 10.00), CACNA1S(1, 10.00), PRKAB2(1, 10.00), ITGB4(1, 10.00), ITGB7(1, 10.00), DAG1(1, 10.00), CACNA2D2(1, 10.00), LMNA(1…
PROTEIN_DIGESTION_AND_ABSORPTION	Protein digestion and absorption(hsa04974)	KEGG	7	31	4.399e-24	1.765e-23	COL4A2(4, 40.00), COL27A1(2, 20.00), COL18A1(2, 20.00), COL9A1(2, 20.00), COL15A1(2, 20.00), COL11A2(1, 10.00), SLC7A8(1, 10.00), SLC36A1(1, 10.00), SLC8A1(1, 10.00), CELA3A(1, 10.00), SLC8A2(1, 10.00), CELA3B(1, 10.00), COL5A2(1, 10.00), KCNN4(1, 10.00), SLC15A1(1, 10.00), COL17A1(1, 10.00), COL7A1(1, 10.00), MEP1A(1, 10.00), COL1A1(1, 10.00), COL6A3(1, 10.00), COL6A5(1, 10.00), SLC1A1(1, 10.00)…
MTOR_SIGNALING_PATHWAY	mTOR signaling pathway(hsa04150)	KEGG	10	36	4.736e-24	1.1e-23	TSC1(2, 20.00), SKP2(2, 20.00), DVL3(2, 20.00), CLIP1(2, 20.00), ATP6V1C1(2, 20.00), ATP6V1A(1, 10.00), CAB39(1, 10.00), ATP6V1H(1, 10.00), RPS6(1, 10.00), FZD10(1, 10.00), TSC2(1, 10.00), FNIP2(1, 10.00), FZD6(1, 10.00), FZD8(1, 10.00), RPS6KB1(1, 10.00), FLCN(1, 10.00), IGF1R(1, 10.00), ULK1(1, 10.00), PRKCB(1, 10.00), MTOR(1, 10.00), FZD4(1, 10.00), EIF4B(1, 10.00), SOS1(1, 10.00), TNFRSF1A(1,…
ALZHEIMER_DISEASE	Alzheimer disease(hsa05010)	KEGG	8	32	5.647e-24	5.882e-24	CACNA1C(2, 20.00), PLCB1(2, 20.00), ITPR2(2, 20.00), ATF6(2, 20.00), ATP2A3(1, 10.00), GAPDH(1, 10.00), ADAM10(1, 10.00), ADAM17(1, 10.00), ITPR3(1, 10.00), COX8C(1, 10.00), CACNA1S(1, 10.00), PLCB4(1, 10.00), CASP7(1, 10.00), RTN3(1, 10.00), COX7A1(1, 10.00), BACE1(1, 10.00), LRP1(1, 10.00), TNFRSF1A(1, 10.00), ATP5F1E(1, 10.00), ATP5F1B(1, 10.00), GSK3B(1, 10.00), GRIN2B(1, 10.00), GRIN2C(1, 10…
DILATED_CARDIOMYOPATHY_DCM	Dilated cardiomyopathy (DCM)(hsa05414)	KEGG	9	36	2.2e-23	2.883e-23	TTN(5, 50.00), CACNB2(2, 20.00), CACNA1C(2, 20.00), SGCA(2, 20.00), GNAS(2, 20.00), TGFB2(1, 10.00), DMD(1, 10.00), ITGA1(1, 10.00), ITGA2(1, 10.00), ITGA5(1, 10.00), ITGA7(1, 10.00), ITGA10(1, 10.00), ITGA11(1, 10.00), MYH7(1, 10.00), CACNB4(1, 10.00), SLC8A1(1, 10.00), CACNA1S(1, 10.00), ITGB4(1, 10.00), ITGB7(1, 10.00), DAG1(1, 10.00), CACNA2D2(1, 10.00), LMNA(1, 10.00), CACNA2D1(1, 10.00), AD…
BREAST_CANCER	Breast cancer(hsa05224)	KEGG	10	34	3.241e-23	3.749e-23	POLK(2, 20.00), AXIN1(2, 20.00), DVL3(2, 20.00), BRCA1(1, 10.00), CDKN1A(1, 10.00), FLT4(1, 10.00), FZD10(1, 10.00), NCOA3(1, 10.00), NCOA1(1, 10.00), FZD4(1, 10.00), FZD8(1, 10.00), RPS6KB1(1, 10.00), FGF18(1, 10.00), PGR(1, 10.00), FGF10(1, 10.00), SHC4(1, 10.00), IGF1R(1, 10.00), BRCA2(1, 10.00), MTOR(1, 10.00), FGF5(1, 10.00), HEY1(1, 10.00), FZD6(1, 10.00), SOS1(1, 10.00), LRP5(1, 10.00), NO…
HUNTINGTON_DISEASE	Huntington disease(hsa05016)	KEGG	8	38	3.488e-23	6.369e-23	DNAH11(3, 30.00), POLR2A(3, 30.00), PLCB1(2, 20.00), DNAH7(2, 20.00), TBP(2, 20.00), AP2A1(2, 20.00), DNAH14(1, 10.00), TGM2(1, 10.00), COX7A1(1, 10.00), CLTC(1, 10.00), CLTB(1, 10.00), HIP1(1, 10.00), AP2M1(1, 10.00), DNALI1(1, 10.00), COX8C(1, 10.00), PLCB4(1, 10.00), REST(1, 10.00), CLTCL1(1, 10.00), DNAH2(1, 10.00), DNAH3(1, 10.00), DNAH1(1, 10.00), DNAH6(1, 10.00), DNAH5(1, 10.00), DNAH8(1, …
PLATELET_ACTIVATION	Platelet activation(hsa04611)	KEGG	9	34	3.948e-23	1.38e-22	VWF(3, 30.00), ARHGEF1(2, 20.00), FGA(2, 20.00), FGB(2, 20.00), PLCB1(2, 20.00), ITPR2(2, 20.00), GNAS(2, 20.00), ROCK1(2, 20.00), TBXA2R(1, 10.00), ITGA2(1, 10.00), RAP1B(1, 10.00), ADCY9(1, 10.00), MAPK11(1, 10.00), GNAI2(1, 10.00), FYN(1, 10.00), P2RY12(1, 10.00), GP6(1, 10.00), PLCB4(1, 10.00), ITPR3(1, 10.00), PLA2G4A(1, 10.00), ADCY6(1, 10.00), ADCY7(1, 10.00), ARHGAP35(1, 10.00), COL1A1(1,…
SPLICEOSOME	Spliceosome(hsa03040)	KEGG	10	31	4.54e-23	3.279e-22	RBMXL3(3, 30.00), SYF2(2, 20.00), PRPF8(2, 20.00), HSPA1L(2, 20.00), HNRNPM(2, 20.00), HSPA2(1, 10.00), SF3B6(1, 10.00), TCERG1(1, 10.00), SF3B2(1, 10.00), DHX16(1, 10.00), DHX15(1, 10.00), AQR(1, 10.00), U2AF1(1, 10.00), PRPF40B(1, 10.00), EFTUD2(1, 10.00), TRA2B(1, 10.00), ACIN1(1, 10.00), U2SURP(1, 10.00), WBP11(1, 10.00), U2AF1L4(1, 10.00), THOC2(1, 10.00), SNRPD1(1, 10.00), DDX42(1, 10.00), …
DOPAMINERGIC_SYNAPSE	Dopaminergic synapse(hsa04728)	KEGG	7	31	1.305e-22	1.723e-22	CACNA1C(2, 20.00), PLCB1(2, 20.00), ITPR2(2, 20.00), GNAS(2, 20.00), SLC6A3(1, 10.00), PPP2R1A(1, 10.00), GSK3A(1, 10.00), GRIA1(1, 10.00), MAPK10(1, 10.00), MAPK11(1, 10.00), GNAI2(1, 10.00), TH(1, 10.00), PLCB4(1, 10.00), PRKCB(1, 10.00), PPP2R2A(1, 10.00), COMT(1, 10.00), GNB2(1, 10.00), ITPR3(1, 10.00), KCNJ3(1, 10.00), KIF5B(1, 10.00), DRD2(1, 10.00), DRD3(1, 10.00), GSK3B(1, 10.00), GRIN2B(…
RNA_TRANSPORT	RNA transport(hsa03013)	KEGG	10	37	2.345e-22	1.361e-21	FMR1(2, 20.00), RANGAP1(2, 20.00), RGPD8(2, 20.00), GEMIN5(2, 20.00), POP1(2, 20.00), CYFIP1(1, 10.00), CYFIP2(1, 10.00), PABPC1(1, 10.00), PABPC3(1, 10.00), UPF2(1, 10.00), EIF5B(1, 10.00), EIF3J(1, 10.00), EIF3B(1, 10.00), EIF3D(1, 10.00), EIF1AY(1, 10.00), EIF3F(1, 10.00), NUP210(1, 10.00), RANBP2(1, 10.00), NUP155(1, 10.00), NUP160(1, 10.00), ACIN1(1, 10.00), FXR2(1, 10.00), THOC2(1, 10.00), …
TIGHT_JUNCTION	Tight junction(hsa04530)	KEGG	8	35	7.306e-22	9.894e-21	MYH11(3, 30.00), NEDD4L(3, 30.00), MYH9(2, 20.00), ARHGEF2(2, 20.00), ROCK1(2, 20.00), CD1B(1, 10.00), MYH15(1, 10.00), PPP2R1A(1, 10.00), MSN(1, 10.00), MAPK10(1, 10.00), PATJ(1, 10.00), MYH2(1, 10.00), MYH1(1, 10.00), MYH4(1, 10.00), TUBA1B(1, 10.00), PARD6B(1, 10.00), MPP5(1, 10.00), HCLS1(1, 10.00), PRKAB2(1, 10.00), PPP2R2A(1, 10.00), PRKCE(1, 10.00), TJP1(1, 10.00), GATA4(1, 10.00), TJAP1(1…
CAMP_SIGNALING_PATHWAY	cAMP signaling pathway(hsa04024)	KEGG	10	38	1.127e-21	1.327e-21	PLCE1(2, 20.00), CACNA1C(2, 20.00), CHRM1(2, 20.00), GNAS(2, 20.00), ROCK1(2, 20.00), FXYD1(1, 10.00), GRIA1(1, 10.00), RAP1B(1, 10.00), ADCY9(1, 10.00), ADCY10(1, 10.00), RAPGEF3(1, 10.00), GNAI2(1, 10.00), SSTR1(1, 10.00), ARAP3(1, 10.00), GLI3(1, 10.00), GLI1(1, 10.00), CACNA1S(1, 10.00), HCAR3(1, 10.00), HCAR2(1, 10.00), CNGA2(1, 10.00), PDE4A(1, 10.00), ATP2B2(1, 10.00), ATP2B4(1, 10.00), AD…
AXON_GUIDANCE	Axon guidance(hsa04360)	KEGG	9	37	1.479e-21	1.652e-21	EFNB2(2, 20.00), ROBO3(2, 20.00), ROCK1(2, 20.00), ROBO2(1, 10.00), EPHA8(1, 10.00), LIMK1(1, 10.00), EPHA3(1, 10.00), EPHA2(1, 10.00), TRPC6(1, 10.00), TRPC5(1, 10.00), SEMA4C(1, 10.00), SEMA6B(1, 10.00), PLXNB2(1, 10.00), PLXNB1(1, 10.00), NTNG2(1, 10.00), GNAI2(1, 10.00), FYN(1, 10.00), PARD6B(1, 10.00), SLIT2(1, 10.00), RGS3(1, 10.00), GSK3B(1, 10.00), EPHB3(1, 10.00), DPYSL2(1, 10.00), UNC5B…
CELL_CYCLE	Cell cycle(hsa04110)	KEGG	9	30	2.068e-21	2.48e-21	MCM4(3, 30.00), SKP2(2, 20.00), CHEK2(2, 20.00), TGFB2(1, 10.00), BUB1B(1, 10.00), CDKN1A(1, 10.00), ATM(1, 10.00), MAD1L1(1, 10.00), SMC3(1, 10.00), ANAPC11(1, 10.00), CUL1(1, 10.00), BUB1(1, 10.00), ORC2(1, 10.00), ORC3(1, 10.00), ORC1(1, 10.00), MCM7(1, 10.00), MCM6(1, 10.00), MCM3(1, 10.00), MCM2(1, 10.00), CCNB1(1, 10.00), E2F4(1, 10.00), CCND2(1, 10.00), CDC14B(1, 10.00), GSK3B(1, 10.00), C…
NECROPTOSIS	Necroptosis(hsa04217)	KEGG	8	29	3.063e-21	7.267e-21	STAT3(2, 20.00), NLRP3(2, 20.00), BIRC2(1, 10.00), IFNAR2(1, 10.00), TNFRSF10A(1, 10.00), MAPK10(1, 10.00), GLUL(1, 10.00), TYK2(1, 10.00), RNF31(1, 10.00), STAT6(1, 10.00), ZBP1(1, 10.00), JAK2(1, 10.00), JAK1(1, 10.00), IFNA10(1, 10.00), PYGL(1, 10.00), IFNA14(1, 10.00), VPS4A(1, 10.00), DNM1L(1, 10.00), PLA2G4A(1, 10.00), FTL(1, 10.00), TNFRSF1A(1, 10.00), IFNA17(1, 10.00), ALOX15(1, 10.00), T…
VASCULAR_SMOOTH_MUSCLE_CONTRACTION	Vascular smooth muscle contraction(hsa04270)	KEGG	9	32	3.216e-21	1.161e-19	MYH11(3, 30.00), AGT(2, 20.00), CACNA1C(2, 20.00), ARHGEF1(2, 20.00), PPP1R12C(2, 20.00), PLCB1(2, 20.00), ITPR2(2, 20.00), GNAS(2, 20.00), ROCK1(2, 20.00), ACTA2(1, 10.00), ADCY9(1, 10.00), KCNMA1(1, 10.00), CACNA1S(1, 10.00), PLCB4(1, 10.00), PRKCB(1, 10.00), PRKCE(1, 10.00), PLA2G2F(1, 10.00), ITPR3(1, 10.00), PLA2G4A(1, 10.00), CALD1(1, 10.00), ADCY6(1, 10.00), ADCY7(1, 10.00)
TOXOPLASMOSIS	Toxoplasmosis(hsa05145)	KEGG	9	30	3.745e-21	5.795e-20	HSPA1L(2, 20.00), STAT3(2, 20.00), LAMA1(2, 20.00), LAMA4(2, 20.00), HSPA2(1, 10.00), TGFB2(1, 10.00), NFKBIB(1, 10.00), BIRC2(1, 10.00), MAPK10(1, 10.00), MAPK11(1, 10.00), TYK2(1, 10.00), GNAI2(1, 10.00), CIITA(1, 10.00), JAK2(1, 10.00), JAK1(1, 10.00), NOS2(1, 10.00), LAMA3(1, 10.00), LAMA5(1, 10.00), ALOX5(1, 10.00), LAMC3(1, 10.00), TNFRSF1A(1, 10.00), TAB1(1, 10.00), TLR2(1, 10.00), HLA-DOA…
HUMAN_IMMUNODEFICIENCY_VIRUS_1_INFECTION	Human immunodeficiency virus 1 infection(hsa05170)	KEGG	9	34	4.2e-21	7.542e-21	ITPR2(2, 20.00), AP1G1(2, 20.00), AP1G2(2, 20.00), DCAF1(2, 20.00), TAP2(1, 10.00), ATM(1, 10.00), HLA-F(1, 10.00), APOBEC3G(1, 10.00), CD247(1, 10.00), MAPK10(1, 10.00), MAPK11(1, 10.00), GNAI2(1, 10.00), RPS6KB1(1, 10.00), IFNA10(1, 10.00), IFNA17(1, 10.00), CUL1(1, 10.00), IFNA14(1, 10.00), LIMK1(1, 10.00), PRKCB(1, 10.00), GNB2(1, 10.00), MTOR(1, 10.00), ITPR3(1, 10.00), IRF3(1, 10.00), CCNB1…
CYTOKINE_CYTOKINE_RECEPTOR_INTERACTION	Cytokine-cytokine receptor interaction(hsa04060)	KEGG	9	33	4.779e-21	6.188e-21	IL20RA(2, 20.00), IL17RA(2, 20.00), TNFSF13(1, 10.00), TGFB2(1, 10.00), CSF3R(1, 10.00), TNFSF15(1, 10.00), IFNAR2(1, 10.00), TNFRSF10A(1, 10.00), PF4(1, 10.00), IFNL1(1, 10.00), IFNL2(1, 10.00), IL18RAP(1, 10.00), IL12RB1(1, 10.00), CSF2RB(1, 10.00), IL12RB2(1, 10.00), TNFRSF10C(1, 10.00), TNFRSF8(1, 10.00), IFNA10(1, 10.00), IFNA17(1, 10.00), IFNA14(1, 10.00), TGFBR1(1, 10.00), TNFRSF11B(1, 10.…
JAK_STAT_SIGNALING_PATHWAY	Jak-STAT signaling pathway(hsa04630)	KEGG	9	30	5.884e-21	1.145e-20	IL20RA(2, 20.00), STAT3(2, 20.00), AOX1(1, 10.00), CDKN1A(1, 10.00), IFNAR2(1, 10.00), TYK2(1, 10.00), STAT6(1, 10.00), IFNL2(1, 10.00), IL12RB1(1, 10.00), CSF2RB(1, 10.00), IL12RB2(1, 10.00), JAK2(1, 10.00), JAK1(1, 10.00), IFNA10(1, 10.00), IFNA17(1, 10.00), IFNA14(1, 10.00), IFNL1(1, 10.00), MTOR(1, 10.00), CSF3R(1, 10.00), IL2RA(1, 10.00), SOS1(1, 10.00), IL11(1, 10.00), MPL(1, 10.00), CCND2(…
INFLUENZA_A	Influenza A(hsa05164)	KEGG	9	32	6.255e-21	1.175e-20	HSPA1L(2, 20.00), NLRP3(2, 20.00), HSPA2(1, 10.00), NFKBIB(1, 10.00), IFNAR2(1, 10.00), TNFRSF10A(1, 10.00), MAPK10(1, 10.00), MAPK11(1, 10.00), MAP2K4(1, 10.00), TYK2(1, 10.00), IL6(1, 10.00), DDX58(1, 10.00), CIITA(1, 10.00), ADAR(1, 10.00), JAK2(1, 10.00), ICAM1(1, 10.00), JAK1(1, 10.00), PML(1, 10.00), IFNA10(1, 10.00), IFNA17(1, 10.00), IFNA14(1, 10.00), KPNA1(1, 10.00), PRKCB(1, 10.00), IRF…
SIGNALING_PATHWAYS_REGULATING_PLURIPOTENCY_OF_STEM_CELLS	Signaling pathways regulating pluripotency of stem cells(hsa04550)	KEGG	9	31	6.453e-21	4.194e-20	KAT6A(3, 30.00), STAT3(2, 20.00), AXIN1(2, 20.00), DVL3(2, 20.00), MAPK11(1, 10.00), FZD10(1, 10.00), LHX5(1, 10.00), FZD8(1, 10.00), JAK2(1, 10.00), JAK1(1, 10.00), IGF1R(1, 10.00), REST(1, 10.00), ESX1(1, 10.00), PAX6(1, 10.00), POU5F1(1, 10.00), SKIL(1, 10.00), FZD4(1, 10.00), FGFR4(1, 10.00), FGFR3(1, 10.00), PCGF1(1, 10.00), PCGF5(1, 10.00), FZD6(1, 10.00), WNT2(1, 10.00), ID4(1, 10.00), GSK…
MICRORNAS_IN_CANCER	MicroRNAs in cancer(hsa05206)	KEGG	10	36	1.379e-20	3.07e-20	TRIM71(2, 20.00), TP63(2, 20.00), STAT3(2, 20.00), ROCK1(2, 20.00), BRCA1(1, 10.00), TGFB2(1, 10.00), STMN1(1, 10.00), ZFPM2(1, 10.00), CDKN1A(1, 10.00), ATM(1, 10.00), ITGA5(1, 10.00), NOTCH2(1, 10.00), MDM4(1, 10.00), DNMT1(1, 10.00), TNXB(1, 10.00), THBS1(1, 10.00), MAPK7(1, 10.00), DNMT3B(1, 10.00), ERBB3(1, 10.00), CD44(1, 10.00), PRKCB(1, 10.00), PRKCE(1, 10.00), MTOR(1, 10.00), ZEB1(1, 10.…
PHAGOSOME	Phagosome(hsa04145)	KEGG	10	32	1.652e-20	5.315e-20	PIK3C3(2, 20.00), THBS4(2, 20.00), DYNC2H1(2, 20.00), COLEC12(2, 20.00), ATP6V1C1(2, 20.00), TAP2(1, 10.00), ATP6V1A(1, 10.00), ITGA2(1, 10.00), HLA-F(1, 10.00), ITGA5(1, 10.00), CD209(1, 10.00), MSR1(1, 10.00), MRC2(1, 10.00), EEA1(1, 10.00), TUBA1B(1, 10.00), THBS1(1, 10.00), ATP6V1H(1, 10.00), MARCO(1, 10.00), TUBB1(1, 10.00), CLEC4M(1, 10.00), TUBAL3(1, 10.00), TUBB4B(1, 10.00), ITGAV(1, 10.0…
AMOEBIASIS	Amoebiasis(hsa05146)	KEGG	9	29	2.889e-20	3.039e-20	COL4A2(4, 40.00), LAMA1(2, 20.00), PLCB1(2, 20.00), LAMA4(2, 20.00), GNAS(2, 20.00), TGFB2(1, 10.00), C8B(1, 10.00), PLCB4(1, 10.00), IL6(1, 10.00), NOS2(1, 10.00), LAMA3(1, 10.00), LAMA5(1, 10.00), HSPB1(1, 10.00), MUC2(1, 10.00), PRKCB(1, 10.00), VCL(1, 10.00), LAMC3(1, 10.00), FN1(1, 10.00), ACTN4(1, 10.00), TLR2(1, 10.00), TLR4(1, 10.00), COL1A1(1, 10.00)
FOXO_SIGNALING_PATHWAY	FoxO signaling pathway(hsa04068)	KEGG	9	30	5.092e-20	7.557e-20	STAT3(2, 20.00), GRM1(2, 20.00), AGAP2(2, 20.00), SKP2(2, 20.00), IRS4(2, 20.00), PCK2(1, 10.00), TGFB2(1, 10.00), CDKN1A(1, 10.00), ATM(1, 10.00), IGF1R(1, 10.00), FOXO1(1, 10.00), MAPK10(1, 10.00), MAPK11(1, 10.00), TGFBR1(1, 10.00), PLK2(1, 10.00), PRKAB2(1, 10.00), PRMT1(1, 10.00), FOXG1(1, 10.00), CCNB1(1, 10.00), SGK3(1, 10.00), SOS1(1, 10.00), CCND2(1, 10.00), IRS2(1, 10.00), IL6(1, 10.00)…
ARRHYTHMOGENIC_RIGHT_VENTRICULAR_CARDIOMYOPATHY_ARVC	Arrhythmogenic right ventricular cardiomyopathy (ARVC)(hsa05412)	KEGG	7	27	7.509e-20	8.216e-20	CACNB2(2, 20.00), CACNA1C(2, 20.00), SGCA(2, 20.00), DSP(2, 20.00), DMD(1, 10.00), ITGA1(1, 10.00), ITGA2(1, 10.00), ITGA5(1, 10.00), ITGA7(1, 10.00), ITGA10(1, 10.00), ITGA11(1, 10.00), CACNB4(1, 10.00), SLC8A1(1, 10.00), CACNA1S(1, 10.00), ITGB4(1, 10.00), ITGB7(1, 10.00), DAG1(1, 10.00), CACNA2D2(1, 10.00), LMNA(1, 10.00), CACNA2D1(1, 10.00), CTNNA1(1, 10.00), ITGAV(1, 10.00), CACNG1(1, 10.00)
ALDOSTERONE_SYNTHESIS_AND_SECRETION	Aldosterone synthesis and secretion(hsa04925)	KEGG	8	28	7.608e-20	7.85e-20	CACNA1H(3, 30.00), PLCB1(2, 20.00), CACNA1C(2, 20.00), CACNA1I(2, 20.00), GNAS(2, 20.00), ITPR2(2, 20.00), ATP2B2(1, 10.00), PLCB4(1, 10.00), CAMK1G(1, 10.00), PRKCB(1, 10.00), PRKCE(1, 10.00), ADCY9(1, 10.00), ADCY7(1, 10.00), HSD3B1(1, 10.00), POMC(1, 10.00), ITPR3(1, 10.00), ATF6B(1, 10.00), CACNA1S(1, 10.00), ATP2B4(1, 10.00), PRKD2(1, 10.00), ADCY6(1, 10.00)
AGE_RAGE_SIGNALING_PATHWAY_IN_DIABETIC_COMPLICATIONS	AGE-RAGE signaling pathway in diabetic complications(hsa04933)	KEGG	9	28	7.752e-20	7.897e-20	COL4A2(4, 40.00), PLCB1(2, 20.00), STAT3(2, 20.00), DIAPH1(2, 20.00), PLCE1(2, 20.00), TGFBR1(1, 10.00), JAK2(1, 10.00), FN1(1, 10.00), TGFB2(1, 10.00), CDK4(1, 10.00), PRKCB(1, 10.00), PRKCE(1, 10.00), FOXO1(1, 10.00), IL6(1, 10.00), STAT5A(1, 10.00), MAPK10(1, 10.00), ICAM1(1, 10.00), COL1A1(1, 10.00), MMP2(1, 10.00), PLCB4(1, 10.00), MAPK11(1, 10.00)
PHOSPHOLIPASE_D_SIGNALING_PATHWAY	Phospholipase D signaling pathway(hsa04072)	KEGG	8	31	8.444e-20	2.829e-19	TSC1(2, 20.00), DGKZ(2, 20.00), GRM6(2, 20.00), GRM1(2, 20.00), PLCB1(2, 20.00), GNAS(2, 20.00), PIP5K1C(2, 20.00), GAB2(1, 10.00), DNM3(1, 10.00), RAPGEF3(1, 10.00), TSC2(1, 10.00), CYTH3(1, 10.00), FYN(1, 10.00), DGKI(1, 10.00), SHC4(1, 10.00), PLCB4(1, 10.00), RALGDS(1, 10.00), MTOR(1, 10.00), PLA2G4A(1, 10.00), ADCY6(1, 10.00), ADCY7(1, 10.00), SOS1(1, 10.00), ADCY9(1, 10.00), LPAR5(1, 10.00)
OXYTOCIN_SIGNALING_PATHWAY	Oxytocin signaling pathway(hsa04921)	KEGG	10	34	1.116e-19	3.18e-19	CACNB2(2, 20.00), CACNA1C(2, 20.00), PPP1R12C(2, 20.00), PLCB1(2, 20.00), ITPR2(2, 20.00), GNAS(2, 20.00), ROCK1(2, 20.00), CAMK1G(1, 10.00), CDKN1A(1, 10.00), ADCY9(1, 10.00), CACNA2D2(1, 10.00), PLCB4(1, 10.00), GNAI2(1, 10.00), RYR1(1, 10.00), RYR3(1, 10.00), CACNB4(1, 10.00), MAPK7(1, 10.00), CACNA1S(1, 10.00), PRKAB2(1, 10.00), PRKCB(1, 10.00), ITPR3(1, 10.00), PLA2G4A(1, 10.00), CACNA2D1(1,…
LEUKOCYTE_TRANSENDOTHELIAL_MIGRATION	Leukocyte transendothelial migration(hsa04670)	KEGG	7	24	1.134e-19	2.26e-19	ROCK1(2, 20.00), RAP1B(1, 10.00), MSN(1, 10.00), MYLPF(1, 10.00), RAPGEF3(1, 10.00), ARHGAP5(1, 10.00), GNAI2(1, 10.00), TXK(1, 10.00), ICAM1(1, 10.00), SIPA1(1, 10.00), PRKCB(1, 10.00), VCL(1, 10.00), CTNNA1(1, 10.00), MYL7(1, 10.00), ITK(1, 10.00), ACTN4(1, 10.00), VAV1(1, 10.00), VAV3(1, 10.00), ARHGAP35(1, 10.00), ESAM(1, 10.00), MMP9(1, 10.00), MMP2(1, 10.00), MAPK11(1, 10.00)
CGMP_PKG_SIGNALING_PATHWAY	cGMP-PKG signaling pathway(hsa04022)	KEGG	9	33	3.158e-19	3.816e-19	CACNA1C(2, 20.00), PLCB1(2, 20.00), GTF2IRD1(2, 20.00), ITPR2(2, 20.00), IRS4(2, 20.00), ROCK1(2, 20.00), ATP2A3(1, 10.00), ADRA2A(1, 10.00), CACNA1S(1, 10.00), TRPC6(1, 10.00), GNAI2(1, 10.00), MYH7(1, 10.00), KCNMA1(1, 10.00), SLC8A1(1, 10.00), SLC8A2(1, 10.00), PLCB4(1, 10.00), PRKCE(1, 10.00), ITPR3(1, 10.00), GATA4(1, 10.00), ATP2B2(1, 10.00), ATP2B4(1, 10.00), ADCY6(1, 10.00), ADCY7(1, 10.0…
ALCOHOLISM	Alcoholism(hsa05034)	KEGG	8	26	4.423e-19	4.535e-19	HDAC7(2, 20.00), GNAS(2, 20.00), SLC6A3(1, 10.00), HDAC9(1, 10.00), FOSB(1, 10.00), HIST1H4L(1, 10.00), GNAI2(1, 10.00), HIST1H4E(1, 10.00), H3F3C(1, 10.00), H3F3A(1, 10.00), SHC4(1, 10.00), TH(1, 10.00), GNB2(1, 10.00), HIST1H3B(1, 10.00), HIST2H3D(1, 10.00), HIST1H2BC(1, 10.00), HIST1H2BI(1, 10.00), SOS1(1, 10.00), DRD2(1, 10.00), GRIN2B(1, 10.00), GRIN2C(1, 10.00), GRIN2D(1, 10.00), HDAC11(1, …
THERMOGENESIS	Thermogenesis(hsa04714)	KEGG	9	31	5.039e-19	5.647e-18	TSC1(2, 20.00), GNAS(2, 20.00), RPS6(1, 10.00), NDUFAF1(1, 10.00), SMARCE1(1, 10.00), ADCY10(1, 10.00), TSC2(1, 10.00), RPS6KB1(1, 10.00), COX8C(1, 10.00), CPT1C(1, 10.00), CPT1B(1, 10.00), PRKAB2(1, 10.00), SDHA(1, 10.00), MTOR(1, 10.00), COX7A1(1, 10.00), PRDM16(1, 10.00), ADCY6(1, 10.00), ADCY7(1, 10.00), SOS1(1, 10.00), ATP5F1E(1, 10.00), ARID1A(1, 10.00), ACSL1(1, 10.00), ADCY9(1, 10.00), AT…
RETROGRADE_ENDOCANNABINOID_SIGNALING	Retrograde endocannabinoid signaling(hsa04723)	KEGG	9	29	6.316e-19	3.207e-18	CACNA1C(2, 20.00), GRM1(2, 20.00), PLCB1(2, 20.00), ITPR2(2, 20.00), GABRP(2, 20.00), GABRG3(1, 10.00), GRIA1(1, 10.00), ADCY9(1, 10.00), MAPK10(1, 10.00), MAPK11(1, 10.00), GABRA5(1, 10.00), GNAI2(1, 10.00), GABRA2(1, 10.00), CACNA1S(1, 10.00), PLCB4(1, 10.00), PRKCB(1, 10.00), GNB2(1, 10.00), ITPR3(1, 10.00), KCNJ3(1, 10.00), ADCY6(1, 10.00), ADCY7(1, 10.00), NDUFS2(1, 10.00), GABRE(1, 10.00), …
RELAXIN_SIGNALING_PATHWAY	Relaxin signaling pathway(hsa04926)	KEGG	8	28	6.399e-19	3.014e-18	COL4A2(4, 40.00), PLCB1(2, 20.00), GNAS(2, 20.00), ACTA2(1, 10.00), ARRB1(1, 10.00), TGFBR1(1, 10.00), MAPK10(1, 10.00), MAPK11(1, 10.00), MAP2K4(1, 10.00), GNAI2(1, 10.00), RXFP1(1, 10.00), SHC4(1, 10.00), NOS2(1, 10.00), PLCB4(1, 10.00), MMP9(1, 10.00), GNB2(1, 10.00), ADCY6(1, 10.00), ADCY7(1, 10.00), SOS1(1, 10.00), ADCY9(1, 10.00), COL1A1(1, 10.00), ATF6B(1, 10.00), MMP2(1, 10.00)
KAPOSI_SARCOMA_ASSOCIATED_HERPESVIRUS_INFECTION	Kaposi sarcoma-associated herpesvirus infection(hsa05167)	KEGG	8	30	7.361e-19	1.441e-18	STAT3(2, 20.00), ITPR2(2, 20.00), PIK3C3(2, 20.00), CDKN1A(1, 10.00), HLA-F(1, 10.00), IFNAR2(1, 10.00), MAPK10(1, 10.00), MAPK11(1, 10.00), MAP2K4(1, 10.00), TYK2(1, 10.00), JAK2(1, 10.00), ICAM1(1, 10.00), JAK1(1, 10.00), IFNA10(1, 10.00), IFNA17(1, 10.00), IFNA14(1, 10.00), TRAF3(1, 10.00), BECN1(1, 10.00), GNB2(1, 10.00), MTOR(1, 10.00), ITPR3(1, 10.00), IRF3(1, 10.00), TNFRSF1A(1, 10.00), GS…
CIRCADIAN_ENTRAINMENT	Circadian entrainment(hsa04713)	KEGG	9	28	7.689e-19	9.575e-19	CACNA1H(3, 30.00), CACNA1I(2, 20.00), CACNA1C(2, 20.00), PLCB1(2, 20.00), GNAS(2, 20.00), GRIA1(1, 10.00), ADCY10(1, 10.00), GNAI2(1, 10.00), RYR1(1, 10.00), RYR3(1, 10.00), PLCB4(1, 10.00), PRKCB(1, 10.00), GNB2(1, 10.00), PER3(1, 10.00), ITPR3(1, 10.00), KCNJ3(1, 10.00), ADCY6(1, 10.00), ADCY7(1, 10.00), ADCY9(1, 10.00), GRIN2B(1, 10.00), GRIN2C(1, 10.00), GRIN2D(1, 10.00)
RAS_SIGNALING_PATHWAY	Ras signaling pathway(hsa04014)	KEGG	10	34	8.741e-19	3.946e-18	FLT1(2, 20.00), SYNGAP1(2, 20.00), PLCE1(2, 20.00), FGF5(1, 10.00), GAB2(1, 10.00), RAP1B(1, 10.00), MAPK10(1, 10.00), RASAL1(1, 10.00), FLT4(1, 10.00), RASAL2(1, 10.00), FGFR4(1, 10.00), PGF(1, 10.00), FLT3(1, 10.00), ETS2(1, 10.00), FGF18(1, 10.00), KSR2(1, 10.00), FGF10(1, 10.00), KDR(1, 10.00), SHC4(1, 10.00), IGF1R(1, 10.00), EPHA2(1, 10.00), RALGDS(1, 10.00), PRKCB(1, 10.00), GNB2(1, 10.00)…
INSULIN_RESISTANCE	Insulin resistance(hsa04931)	KEGG	8	26	2.144e-18	4.074e-18	STAT3(2, 20.00), PCK2(1, 10.00), FOXO1(1, 10.00), MAPK10(1, 10.00), RPS6KB1(1, 10.00), PPARGC1B(1, 10.00), MGEA5(1, 10.00), PYGL(1, 10.00), NR1H3(1, 10.00), CPT1B(1, 10.00), PRKAB2(1, 10.00), ACACB(1, 10.00), PRKCB(1, 10.00), PRKCE(1, 10.00), MLXIP(1, 10.00), MTOR(1, 10.00), SLC27A5(1, 10.00), PPP1R3C(1, 10.00), SLC27A1(1, 10.00), SLC27A2(1, 10.00), TNFRSF1A(1, 10.00), IRS2(1, 10.00), GSK3B(1, 10…
HIF_1_SIGNALING_PATHWAY	HIF-1 signaling pathway(hsa04066)	KEGG	10	27	2.309e-18	4.014e-18	VHL(9, 90.00), STAT3(2, 20.00), FLT1(2, 20.00), NOS2(1, 10.00), HK1(1, 10.00), RPS6(1, 10.00), MKNK2(1, 10.00), CDKN1A(1, 10.00), PRKCB(1, 10.00), RPS6KB1(1, 10.00), GAPDH(1, 10.00), IL6(1, 10.00), ENO3(1, 10.00), MTOR(1, 10.00), TLR4(1, 10.00), HKDC1(1, 10.00), IGF1R(1, 10.00)
GASTRIC_CANCER	Gastric cancer(hsa05226)	KEGG	10	29	2.524e-18	3.85e-18	POLK(2, 20.00), AXIN1(2, 20.00), DVL3(2, 20.00), TGFB2(1, 10.00), CDH17(1, 10.00), CDKN1A(1, 10.00), FZD10(1, 10.00), FZD4(1, 10.00), FZD8(1, 10.00), RPS6KB1(1, 10.00), FGF18(1, 10.00), TERT(1, 10.00), SHC4(1, 10.00), TGFBR1(1, 10.00), MUC2(1, 10.00), MTOR(1, 10.00), SHH(1, 10.00), FGF5(1, 10.00), CTNNA1(1, 10.00), FGF10(1, 10.00), FZD6(1, 10.00), SOS1(1, 10.00), LRP5(1, 10.00), WNT2(1, 10.00), G…
ADRENERGIC_SIGNALING_IN_CARDIOMYOCYTES	Adrenergic signaling in cardiomyocytes(hsa04261)	KEGG	9	29	2.583e-18	2.615e-18	CACNB2(2, 20.00), CACNA1C(2, 20.00), PLCB1(2, 20.00), GNAS(2, 20.00), PPP2R1A(1, 10.00), MAPK11(1, 10.00), RAPGEF3(1, 10.00), GNAI2(1, 10.00), ATP2B2(1, 10.00), MYH7(1, 10.00), CACNB4(1, 10.00), SLC8A1(1, 10.00), CACNA1S(1, 10.00), PLCB4(1, 10.00), PPP2R2A(1, 10.00), CACNA2D2(1, 10.00), CACNA2D1(1, 10.00), ATP2B4(1, 10.00), ADCY6(1, 10.00), ADCY7(1, 10.00), ADCY9(1, 10.00), CACNG1(1, 10.00), ATF6…
PURINE_METABOLISM	Purine metabolism(hsa00230)	KEGG	8	29	2.69e-18	1.15e-17	POLR2A(3, 30.00), PDE1A(2, 20.00), NT5C3B(2, 20.00), ENPP1(2, 20.00), RRM1(1, 10.00), AMPD1(1, 10.00), POLE(1, 10.00), POLR3B(1, 10.00), ADCY10(1, 10.00), ADSL(1, 10.00), ADSSL1(1, 10.00), PAPSS2(1, 10.00), ALLC(1, 10.00), PDE7A(1, 10.00), POLD1(1, 10.00), ENTPD6(1, 10.00), GUCY2D(1, 10.00), ENPP3(1, 10.00), GART(1, 10.00), GMPS(1, 10.00), ADCY6(1, 10.00), ADCY7(1, 10.00), ADCY9(1, 10.00), PDE4A(…
CELLULAR_SENESCENCE	Cellular senescence(hsa04218)	KEGG	9	30	2.867e-18	3.413e-18	HIPK3(2, 20.00), TSC1(2, 20.00), CHEK2(2, 20.00), ITPR2(2, 20.00), TGFB2(1, 10.00), CDKN1A(1, 10.00), ATM(1, 10.00), HLA-F(1, 10.00), HIPK2(1, 10.00), FOXO1(1, 10.00), MAPK11(1, 10.00), HIPK4(1, 10.00), MYBL2(1, 10.00), TSC2(1, 10.00), HUS1(1, 10.00), TGFBR1(1, 10.00), MTOR(1, 10.00), ITPR3(1, 10.00), GATA4(1, 10.00), CCNB1(1, 10.00), E2F4(1, 10.00), CCND2(1, 10.00), IL6(1, 10.00), CDK1(1, 10.00)…
GAP_JUNCTION	Gap junction(hsa04540)	KEGG	7	24	3.868e-18	5.846e-18	PLCB1(2, 20.00), GNAS(2, 20.00), ITPR2(2, 20.00), GRM1(2, 20.00), ADCY6(1, 10.00), ADCY7(1, 10.00), PLCB4(1, 10.00), SOS1(1, 10.00), TUBA1B(1, 10.00), PRKCB(1, 10.00), DRD2(1, 10.00), ADCY9(1, 10.00), TUBB1(1, 10.00), CDK1(1, 10.00), TUBAL3(1, 10.00), MAPK7(1, 10.00), TUBB4B(1, 10.00), ITPR3(1, 10.00), TJP1(1, 10.00), GNAI2(1, 10.00)
PHOSPHATIDYLINOSITOL_SIGNALING_SYSTEM	Phosphatidylinositol signaling system(hsa04070)	KEGG	7	27	4.788e-18	1.588e-17	DGKZ(2, 20.00), PLCB1(2, 20.00), PI4KA(2, 20.00), PIP5K1C(2, 20.00), PLCE1(2, 20.00), ITPR2(2, 20.00), PIK3C3(2, 20.00), PLCB4(1, 10.00), IP6K3(1, 10.00), CDS2(1, 10.00), PRKCB(1, 10.00), INPP4B(1, 10.00), PPIP5K1(1, 10.00), PIP4K2C(1, 10.00), SYNJ1(1, 10.00), MTMR6(1, 10.00), ITPR3(1, 10.00), IPPK(1, 10.00), DGKI(1, 10.00), IP6K1(1, 10.00)
INSULIN_SIGNALING_PATHWAY	Insulin signaling pathway(hsa04910)	KEGG	9	30	6.903e-18	1.328e-17	TSC1(2, 20.00), IRS4(2, 20.00), PCK2(1, 10.00), MKNK2(1, 10.00), RPS6(1, 10.00), FOXO1(1, 10.00), MAPK10(1, 10.00), RAPGEF1(1, 10.00), ACACA(1, 10.00), TSC2(1, 10.00), PPP1R3C(1, 10.00), HKDC1(1, 10.00), RPS6KB1(1, 10.00), CBL(1, 10.00), FASN(1, 10.00), PYGL(1, 10.00), SHC4(1, 10.00), PRKAB2(1, 10.00), ACACB(1, 10.00), HK1(1, 10.00), PHKA2(1, 10.00), MTOR(1, 10.00), SOS1(1, 10.00), IRS2(1, 10.00)…
CHEMOKINE_SIGNALING_PATHWAY	Chemokine signaling pathway(hsa04062)	KEGG	9	29	8.399e-18	1.026e-17	STAT3(2, 20.00), GRK2(2, 20.00), PLCB1(2, 20.00), ROCK1(2, 20.00), DOCK2(1, 10.00), RAP1B(1, 10.00), ADCY9(1, 10.00), PF4(1, 10.00), ARRB1(1, 10.00), GNAI2(1, 10.00), FGR(1, 10.00), NFKBIB(1, 10.00), JAK2(1, 10.00), SHC4(1, 10.00), PLCB4(1, 10.00), PRKCB(1, 10.00), GNB2(1, 10.00), ADCY6(1, 10.00), ADCY7(1, 10.00), ITK(1, 10.00), SOS1(1, 10.00), VAV1(1, 10.00), VAV3(1, 10.00), GSK3A(1, 10.00), GSK…
PANCREATIC_SECRETION	Pancreatic secretion(hsa04972)	KEGG	9	26	1.366e-17	3.999e-17	PLCB1(2, 20.00), ITPR2(2, 20.00), GNAS(2, 20.00), ATP2A3(1, 10.00), RAP1B(1, 10.00), ADCY9(1, 10.00), PNLIP(1, 10.00), SLC4A2(1, 10.00), CLCA1(1, 10.00), KCNMA1(1, 10.00), RAB11A(1, 10.00), SLC12A2(1, 10.00), PLCB4(1, 10.00), PRKCB(1, 10.00), CELA3B(1, 10.00), CELA3A(1, 10.00), PLA2G2F(1, 10.00), ITPR3(1, 10.00), ATP2B2(1, 10.00), ATP2B4(1, 10.00), ADCY6(1, 10.00), ADCY7(1, 10.00), CCKAR(1, 10.00)
SALIVARY_SECRETION	Salivary secretion(hsa04970)	KEGG	9	26	1.421e-17	8.397e-17	MUC5B(4, 40.00), PLCB1(2, 20.00), GNAS(2, 20.00), DMBT1(2, 20.00), ITPR2(2, 20.00), SLC4A2(1, 10.00), ADCY6(1, 10.00), ADCY7(1, 10.00), PLCB4(1, 10.00), SLC12A2(1, 10.00), RYR3(1, 10.00), PRKCB(1, 10.00), MUC7(1, 10.00), KCNMA1(1, 10.00), ADCY9(1, 10.00), KCNN4(1, 10.00), ITPR3(1, 10.00), ATP2B2(1, 10.00), ATP2B4(1, 10.00)
CELL_ADHESION_MOLECULES_CAMS	Cell adhesion molecules (CAMs)(hsa04514)	KEGG	8	27	2.902e-17	3.467e-17	CNTN2(3, 30.00), CNTNAP1(3, 30.00), CNTNAP2(2, 20.00), PTPRC(2, 20.00), SPN(2, 20.00), LRRC4C(1, 10.00), ITGB7(1, 10.00), NTNG2(1, 10.00), NLGN1(1, 10.00), NLGN4X(1, 10.00), VCAN(1, 10.00), HLA-F(1, 10.00), ITGAV(1, 10.00), ESAM(1, 10.00), CD6(1, 10.00), HLA-DOA(1, 10.00), ICAM1(1, 10.00), CNTN1(1, 10.00), GLG1(1, 10.00), SIGLEC1(1, 10.00)
APELIN_SIGNALING_PATHWAY	Apelin signaling pathway(hsa04371)	KEGG	9	28	4.577e-17	4.909e-17	PLCB1(2, 20.00), ITPR2(2, 20.00), PIK3C3(2, 20.00), ACTA2(1, 10.00), TGFBR1(1, 10.00), RPS6(1, 10.00), ADCY10(1, 10.00), PRKAB2(1, 10.00), GNAI2(1, 10.00), PLCB4(1, 10.00), RYR1(1, 10.00), RYR3(1, 10.00), RPS6KB1(1, 10.00), SLC8A1(1, 10.00), SLC8A2(1, 10.00), NOS2(1, 10.00), BECN1(1, 10.00), PRKCE(1, 10.00), GNB2(1, 10.00), MTOR(1, 10.00), ITPR3(1, 10.00), ADCY6(1, 10.00), ADCY7(1, 10.00), ADCY9(…
MORPHINE_ADDICTION	Morphine addiction(hsa05032)	KEGG	8	23	7.657e-17	1.753e-16	GNAS(2, 20.00), PDE1A(2, 20.00), GRK2(2, 20.00), GABRP(2, 20.00), KCNJ3(1, 10.00), ADCY6(1, 10.00), ADCY7(1, 10.00), GABRG3(1, 10.00), PRKCB(1, 10.00), GNB2(1, 10.00), PDE7A(1, 10.00), GABRE(1, 10.00), ARRB1(1, 10.00), GABRA5(1, 10.00), PDE4A(1, 10.00), GABRD(1, 10.00), GNAI2(1, 10.00), ADCY9(1, 10.00), GABRA2(1, 10.00)
HEPATITIS_B	Hepatitis B(hsa05161)	KEGG	9	26	8.349e-17	1.421e-16	HSPG2(2, 20.00), STAT3(2, 20.00), TGFB2(1, 10.00), CDKN1A(1, 10.00), IL6(1, 10.00), MAPK10(1, 10.00), MAP2K4(1, 10.00), STAT6(1, 10.00), DDX58(1, 10.00), EGR2(1, 10.00), JAK1(1, 10.00), IFNA10(1, 10.00), IFNA17(1, 10.00), IFNA14(1, 10.00), TGFBR1(1, 10.00), DDX3X(1, 10.00), PRKCB(1, 10.00), IRF3(1, 10.00), TLR2(1, 10.00), STAT5A(1, 10.00), CDK4(1, 10.00), TLR4(1, 10.00), MMP9(1, 10.00), ATF6B(1, …
PROTEIN_PROCESSING_IN_ENDOPLASMIC_RETICULUM	Protein processing in endoplasmic reticulum(hsa04141)	KEGG	7	26	8.719e-17	3.587e-16	GANAB(2, 20.00), HSPA1L(2, 20.00), ATF6(2, 20.00), HSPA2(1, 10.00), SEC24B(1, 10.00), HSP90B1(1, 10.00), FBXO2(1, 10.00), MAPK10(1, 10.00), NGLY1(1, 10.00), SEC23B(1, 10.00), UBQLN3(1, 10.00), UFD1(1, 10.00), CUL1(1, 10.00), DDIT3(1, 10.00), P4HB(1, 10.00), EDEM1(1, 10.00), STT3B(1, 10.00), MAN1A2(1, 10.00), UBE4B(1, 10.00), MBTPS1(1, 10.00), HSP90AA1(1, 10.00), ATF6B(1, 10.00), WFS1(1, 10.00)
HEPATOCELLULAR_CARCINOMA	Hepatocellular carcinoma(hsa05225)	KEGG	10	30	1.233e-16	2.121e-16	POLK(2, 20.00), AXIN1(2, 20.00), DVL3(2, 20.00), TGFB2(1, 10.00), CDKN1A(1, 10.00), IGF1R(1, 10.00), GSTA2(1, 10.00), SMARCE1(1, 10.00), FZD10(1, 10.00), FZD4(1, 10.00), ARID1B(1, 10.00), FZD8(1, 10.00), RPS6KB1(1, 10.00), TERT(1, 10.00), SHC4(1, 10.00), TGFBR1(1, 10.00), PRKCB(1, 10.00), MTOR(1, 10.00), FZD6(1, 10.00), SOS1(1, 10.00), LRP5(1, 10.00), WNT2(1, 10.00), ARID1A(1, 10.00), GSK3B(1, 10…
IL_17_SIGNALING_PATHWAY	IL-17 signaling pathway(hsa04657)	KEGG	7	20	1.677e-16	3.097e-16	MUC5B(4, 40.00), IL17RA(2, 20.00), TNFAIP3(1, 10.00), TRAF3(1, 10.00), FOSB(1, 10.00), MMP9(1, 10.00), HSP90B1(1, 10.00), GSK3B(1, 10.00), IL6(1, 10.00), IL5(1, 10.00), MAPK10(1, 10.00), MAPK7(1, 10.00), MAPK4(1, 10.00), HSP90AA1(1, 10.00), IL17RC(1, 10.00), MAPK11(1, 10.00)
WNT_SIGNALING_PATHWAY	Wnt signaling pathway(hsa04310)	KEGG	8	26	2.642e-16	8.588e-14	WIF1(2, 20.00), DVL3(2, 20.00), PLCB1(2, 20.00), AXIN1(2, 20.00), MAPK10(1, 10.00), FZD10(1, 10.00), FZD4(1, 10.00), FZD6(1, 10.00), FZD8(1, 10.00), CHD8(1, 10.00), CUL1(1, 10.00), PLCB4(1, 10.00), PRKCB(1, 10.00), SERPINF1(1, 10.00), CSNK2A1(1, 10.00), PORCN(1, 10.00), TBL1X(1, 10.00), LRP5(1, 10.00), WNT2(1, 10.00), CCND2(1, 10.00), GSK3B(1, 10.00), WNT9B(1, 10.00)
TASTE_TRANSDUCTION	Taste transduction(hsa04742)	KEGG	9	22	4.935e-16	4.583e-15	HTR3C(3, 30.00), PDE1A(2, 20.00), CACNA1C(2, 20.00), SCN9A(2, 20.00), GRM1(2, 20.00), SCN3A(2, 20.00), ADCY6(1, 10.00), TAS1R1(1, 10.00), HTR3E(1, 10.00), TAS2R30(1, 10.00), GABRA5(1, 10.00), ITPR3(1, 10.00), TAS1R3(1, 10.00), GABRA2(1, 10.00), SCNN1B(1, 10.00)
RENIN_SECRETION	Renin secretion(hsa04924)	KEGG	8	21	6.129e-16	3.018e-15	PLCB1(2, 20.00), GNAS(2, 20.00), PDE1A(2, 20.00), CACNA1C(2, 20.00), AGT(2, 20.00), ITPR2(2, 20.00), ADCY6(1, 10.00), CACNA1S(1, 10.00), PLCB4(1, 10.00), ACE(1, 10.00), KCNMA1(1, 10.00), REN(1, 10.00), ITPR3(1, 10.00), CLCA1(1, 10.00), GNAI2(1, 10.00)
HEDGEHOG_SIGNALING_PATHWAY	Hedgehog signaling pathway(hsa04340)	KEGG	6	18	6.325e-16	1.065e-15	KIF3A(3, 30.00), GRK2(2, 20.00), SHH(1, 10.00), GLI2(1, 10.00), GLI1(1, 10.00), KIF7(1, 10.00), CCND2(1, 10.00), GSK3B(1, 10.00), CSNK1G2(1, 10.00), GLI3(1, 10.00), CSNK1G1(1, 10.00), ARRB1(1, 10.00), GAS1(1, 10.00), CUL1(1, 10.00), CUL3(1, 10.00)
HIPPO_SIGNALING_PATHWAY	Hippo signaling pathway(hsa04390)	KEGG	10	26	6.812e-16	1.19e-15	DVL3(2, 20.00), TP53BP2(2, 20.00), AXIN1(2, 20.00), PPP2R1A(1, 10.00), TGFB2(1, 10.00), BIRC2(1, 10.00), RASSF6(1, 10.00), FZD10(1, 10.00), PATJ(1, 10.00), FZD4(1, 10.00), FZD6(1, 10.00), FZD8(1, 10.00), PARD6B(1, 10.00), MPP5(1, 10.00), GLI2(1, 10.00), AJUBA(1, 10.00), TGFBR1(1, 10.00), PPP2R2A(1, 10.00), CTNNA1(1, 10.00), WNT2(1, 10.00), CCND2(1, 10.00), GSK3B(1, 10.00), WNT9B(1, 10.00)
BASAL_CELL_CARCINOMA	Basal cell carcinoma(hsa05217)	KEGG	7	19	7.887e-16	8.87e-16	AXIN1(2, 20.00), DVL3(2, 20.00), POLK(2, 20.00), FZD4(1, 10.00), FZD6(1, 10.00), GLI3(1, 10.00), FZD8(1, 10.00), WNT2(1, 10.00), CDKN1A(1, 10.00), GSK3B(1, 10.00), GLI2(1, 10.00), GLI1(1, 10.00), WNT9B(1, 10.00), KIF7(1, 10.00), SHH(1, 10.00), FZD10(1, 10.00)
CORTISOL_SYNTHESIS_AND_SECRETION	Cortisol synthesis and secretion(hsa04927)	KEGG	8	22	7.891e-16	1.01e-15	CACNA1H(3, 30.00), PLCB1(2, 20.00), CACNA1I(2, 20.00), CACNA1C(2, 20.00), ITPR2(2, 20.00), GNAS(2, 20.00), ADCY6(1, 10.00), ADCY7(1, 10.00), PLCB4(1, 10.00), ADCY9(1, 10.00), HSD3B1(1, 10.00), POMC(1, 10.00), ITPR3(1, 10.00), ATF6B(1, 10.00), CACNA1S(1, 10.00)
PARATHYROID_HORMONE_SYNTHESIS,_SECRETION_AND_ACTION	Parathyroid hormone synthesis, secretion and action(hsa04928)	KEGG	8	24	8.463e-16	2.523e-15	PLCB1(2, 20.00), GNAS(2, 20.00), ARHGEF1(2, 20.00), ITPR2(2, 20.00), MMP24(1, 10.00), ADCY7(1, 10.00), ITPR3(1, 10.00), ADCY6(1, 10.00), CDKN1A(1, 10.00), PRKCB(1, 10.00), ADCY9(1, 10.00), AKAP13(1, 10.00), MEF2D(1, 10.00), CYP27B1(1, 10.00), ARRB1(1, 10.00), PDE4A(1, 10.00), ATF6B(1, 10.00), GNAI2(1, 10.00), PLCB4(1, 10.00), LRP5(1, 10.00)
TUBERCULOSIS	Tuberculosis(hsa05152)	KEGG	9	27	1.274e-15	2.301e-14	PIK3C3(2, 20.00), ITGAX(2, 20.00), TGFB2(1, 10.00), ATP6V1H(1, 10.00), CD209(1, 10.00), MAPK10(1, 10.00), MAPK11(1, 10.00), TLR2(1, 10.00), MRC2(1, 10.00), EEA1(1, 10.00), CIITA(1, 10.00), JAK2(1, 10.00), CYP27B1(1, 10.00), JAK1(1, 10.00), IFNA10(1, 10.00), IFNA17(1, 10.00), IFNA14(1, 10.00), NOS2(1, 10.00), BCL10(1, 10.00), CLEC4M(1, 10.00), TNFRSF1A(1, 10.00), IL6(1, 10.00), TLR1(1, 10.00), HLA…
SEROTONERGIC_SYNAPSE	Serotonergic synapse(hsa04726)	KEGG	8	24	2.432e-15	1.52e-14	HTR3C(3, 30.00), PLCB1(2, 20.00), GNAS(2, 20.00), CACNA1C(2, 20.00), ITPR2(2, 20.00), KCNJ3(1, 10.00), PRKCB(1, 10.00), PLCB4(1, 10.00), CYP2D6(1, 10.00), ALOX5(1, 10.00), GNB2(1, 10.00), ALOX15(1, 10.00), HTR3E(1, 10.00), RAPGEF3(1, 10.00), ITPR3(1, 10.00), PLA2G4A(1, 10.00), CACNA1S(1, 10.00), GNAI2(1, 10.00)
COMPLEMENT_AND_COAGULATION_CASCADES	Complement and coagulation cascades(hsa04610)	KEGG	10	22	2.903e-15	3.7e-15	VWF(3, 30.00), ITGAX(2, 20.00), FGA(2, 20.00), FGB(2, 20.00), PROCR(2, 20.00), F10(1, 10.00), F5(1, 10.00), KLKB1(1, 10.00), F13B(1, 10.00), C3AR1(1, 10.00), CD46(1, 10.00), A2M(1, 10.00), PLG(1, 10.00), F8(1, 10.00), C8B(1, 10.00), PROC(1, 10.00)
CHOLINERGIC_SYNAPSE	Cholinergic synapse(hsa04725)	KEGG	8	25	2.963e-15	3.648e-15	PLCB1(2, 20.00), CHRM1(2, 20.00), CACNA1C(2, 20.00), SLC5A7(2, 20.00), ITPR2(2, 20.00), KCNJ3(1, 10.00), ADCY6(1, 10.00), ADCY7(1, 10.00), PLCB4(1, 10.00), KCNQ2(1, 10.00), PRKCB(1, 10.00), FYN(1, 10.00), CHRNB4(1, 10.00), GNB2(1, 10.00), JAK2(1, 10.00), KCNQ5(1, 10.00), ITPR3(1, 10.00), CACNA1S(1, 10.00), GNAI2(1, 10.00), ADCY9(1, 10.00)
RETINOL_METABOLISM	Retinol metabolism(hsa00830)	KEGG	6	16	6.038e-15	3.019e-14	CYP2A6(2, 20.00), AOX1(1, 10.00), ADH6(1, 10.00), DGAT1(1, 10.00), RPE65(1, 10.00), BCO1(1, 10.00), ALDH1A1(1, 10.00), UGT2B15(1, 10.00), RDH10(1, 10.00), ADH1A(1, 10.00), UGT1A4(1, 10.00), UGT2B10(1, 10.00), CYP3A4(1, 10.00), UGT1A1(1, 10.00), RDH11(1, 10.00)
GNRH_SIGNALING_PATHWAY	GnRH signaling pathway(hsa04912)	KEGG	7	22	6.062e-15	1.01e-14	PLCB1(2, 20.00), GNAS(2, 20.00), CACNA1C(2, 20.00), ITPR2(2, 20.00), ADCY6(1, 10.00), ADCY7(1, 10.00), PLCB4(1, 10.00), SOS1(1, 10.00), PRKCB(1, 10.00), ADCY9(1, 10.00), MAPK10(1, 10.00), MAPK7(1, 10.00), MAP2K4(1, 10.00), ITPR3(1, 10.00), PLA2G4A(1, 10.00), CACNA1S(1, 10.00), MMP2(1, 10.00), MAPK11(1, 10.00)
INSULIN_SECRETION	Insulin secretion(hsa04911)	KEGG	9	23	7.16e-15	1.369e-14	PCLO(3, 30.00), PLCB1(2, 20.00), CACNA1C(2, 20.00), GNAS(2, 20.00), ADCY6(1, 10.00), PLCB4(1, 10.00), PRKCB(1, 10.00), CCKAR(1, 10.00), KCNMA1(1, 10.00), ADCY9(1, 10.00), KCNN4(1, 10.00), ADCY7(1, 10.00), KCNN1(1, 10.00), ITPR3(1, 10.00), KCNN3(1, 10.00), ATF6B(1, 10.00), CACNA1S(1, 10.00), RIMS2(1, 10.00)
ENDOCRINE_RESISTANCE	Endocrine resistance(hsa01522)	KEGG	9	23	7.215e-15	9.853e-15	GNAS(2, 20.00), CDKN1A(1, 10.00), GPER1(1, 10.00), MED1(1, 10.00), MAPK10(1, 10.00), MAPK11(1, 10.00), NCOR1(1, 10.00), NCOA3(1, 10.00), CYP2D6(1, 10.00), RPS6KB1(1, 10.00), SHC4(1, 10.00), IGF1R(1, 10.00), MTOR(1, 10.00), ADCY6(1, 10.00), ADCY7(1, 10.00), SOS1(1, 10.00), NOTCH4(1, 10.00), ADCY9(1, 10.00), NOTCH2(1, 10.00), CDK4(1, 10.00), MMP9(1, 10.00), MMP2(1, 10.00)
HEPATITIS_C	Hepatitis C(hsa05160)	KEGG	7	21	9.212e-15	1.576e-14	STAT3(2, 20.00), IRF3(1, 10.00), PPP2R1A(1, 10.00), DDX58(1, 10.00), TRAF3(1, 10.00), SOS1(1, 10.00), TNFRSF1A(1, 10.00), CDKN1A(1, 10.00), PPP2R2A(1, 10.00), GSK3B(1, 10.00), IFNAR2(1, 10.00), IFNA10(1, 10.00), MAPK10(1, 10.00), MAPK11(1, 10.00), JAK1(1, 10.00), PDPK1(1, 10.00), TYK2(1, 10.00), NR1H3(1, 10.00), IFNA17(1, 10.00), IFNA14(1, 10.00)
MELANOGENESIS	Melanogenesis(hsa04916)	KEGG	7	21	1.188e-14	2.592e-14	PLCB1(2, 20.00), GNAS(2, 20.00), DVL3(2, 20.00), ADCY6(1, 10.00), ADCY7(1, 10.00), FZD4(1, 10.00), FZD6(1, 10.00), FZD8(1, 10.00), WNT2(1, 10.00), PRKCB(1, 10.00), ADCY9(1, 10.00), GSK3B(1, 10.00), WNT9B(1, 10.00), POMC(1, 10.00), PLCB4(1, 10.00), FZD10(1, 10.00), GNAI2(1, 10.00), TYR(1, 10.00)
THYROID_HORMONE_SIGNALING_PATHWAY	Thyroid hormone signaling pathway(hsa04919)	KEGG	9	26	1.32e-14	1.65e-13	PLCE1(2, 20.00), MED12L(2, 20.00), PLCB1(2, 20.00), FOXO1(1, 10.00), MED1(1, 10.00), ITGAV(1, 10.00), TSC2(1, 10.00), NCOR1(1, 10.00), NCOA3(1, 10.00), NCOA1(1, 10.00), MED12(1, 10.00), MED13(1, 10.00), DIO1(1, 10.00), MED16(1, 10.00), PLCB4(1, 10.00), PRKCB(1, 10.00), MTOR(1, 10.00), GATA4(1, 10.00), MED13L(1, 10.00), NOTCH2(1, 10.00), GSK3B(1, 10.00), NOTCH4(1, 10.00), PDPK1(1, 10.00)
CHAGAS_DISEASE_AMERICAN_TRYPANOSOMIASIS	Chagas disease (American trypanosomiasis)(hsa05142)	KEGG	7	20	1.941e-14	2.354e-14	PLCB1(2, 20.00), GNAS(2, 20.00), NOS2(1, 10.00), PLCB4(1, 10.00), ACE(1, 10.00), TNFRSF1A(1, 10.00), PPP2R2A(1, 10.00), TGFBR1(1, 10.00), TLR2(1, 10.00), IL6(1, 10.00), CD247(1, 10.00), MAPK10(1, 10.00), MAPK11(1, 10.00), TLR4(1, 10.00), MAP2K4(1, 10.00), PPP2R1A(1, 10.00), GNAI2(1, 10.00), TGFB2(1, 10.00)
LYSOSOME	Lysosome(hsa04142)	KEGG	9	23	2.201e-14	4.615e-14	AP1G1(2, 20.00), AP1G2(2, 20.00), NPC2(2, 20.00), NAGPA(1, 10.00), ARSG(1, 10.00), MANBA(1, 10.00), GBA(1, 10.00), HEXA(1, 10.00), PSAPL1(1, 10.00), ATP6V1H(1, 10.00), AP4E1(1, 10.00), AP3B2(1, 10.00), ABCA2(1, 10.00), CLTC(1, 10.00), CLTB(1, 10.00), SORT1(1, 10.00), CLTCL1(1, 10.00), AP3D1(1, 10.00), IDUA(1, 10.00), CTSV(1, 10.00)
ENDOCRINE_AND_OTHER_FACTOR_REGULATED_CALCIUM_REABSORPTION	Endocrine and other factor-regulated calcium reabsorption(hsa04961)	KEGG	9	18	2.28e-14	3.1e-14	PLCB1(2, 20.00), GNAS(2, 20.00), AP2A1(2, 20.00), ADCY6(1, 10.00), PLCB4(1, 10.00), CLTC(1, 10.00), PRKCB(1, 10.00), ADCY9(1, 10.00), AP2M1(1, 10.00), KLK2(1, 10.00), DNM3(1, 10.00), CLTB(1, 10.00), SLC8A1(1, 10.00), CLTCL1(1, 10.00), RAB11A(1, 10.00)
AMPK_SIGNALING_PATHWAY	AMPK signaling pathway(hsa04152)	KEGG	10	25	6.23e-14	6.595e-14	TSC1(2, 20.00), IRS4(2, 20.00), PCK2(1, 10.00), PPP2R1A(1, 10.00), CAB39(1, 10.00), IGF1R(1, 10.00), RAB2A(1, 10.00), FOXO1(1, 10.00), CPT1B(1, 10.00), ACACA(1, 10.00), TSC2(1, 10.00), ADIPOR2(1, 10.00), RPS6KB1(1, 10.00), FASN(1, 10.00), CPT1C(1, 10.00), ULK1(1, 10.00), PRKAB2(1, 10.00), ACACB(1, 10.00), PPP2R2A(1, 10.00), MTOR(1, 10.00), IRS2(1, 10.00), PDPK1(1, 10.00), PPP2R5A(1, 10.00)
TH17_CELL_DIFFERENTIATION	Th17 cell differentiation(hsa04659)	KEGG	7	20	7.678e-14	8.049e-13	STAT3(2, 20.00), STAT6(1, 10.00), TGFBR1(1, 10.00), JAK2(1, 10.00), IL2RA(1, 10.00), IL12RB1(1, 10.00), NFKBIB(1, 10.00), HSP90AA1(1, 10.00), AHR(1, 10.00), IL6(1, 10.00), STAT5A(1, 10.00), CD247(1, 10.00), MAPK10(1, 10.00), HLA-DOA(1, 10.00), JAK1(1, 10.00), MTOR(1, 10.00), TYK2(1, 10.00), LCK(1, 10.00), MAPK11(1, 10.00)
SMALL_CELL_LUNG_CANCER	Small cell lung cancer(hsa05222)	KEGG	9	23	8.38e-14	5.558e-13	COL4A2(4, 40.00), LAMA1(2, 20.00), LAMA4(2, 20.00), SKP2(2, 20.00), POLK(2, 20.00), NOS2(1, 10.00), TRAF3(1, 10.00), LAMA5(1, 10.00), FN1(1, 10.00), CDKN1A(1, 10.00), BIRC2(1, 10.00), ITGAV(1, 10.00), LAMA3(1, 10.00), CDK4(1, 10.00), LAMC3(1, 10.00), ITGA2(1, 10.00)
N_GLYCAN_BIOSYNTHESIS	N-Glycan biosynthesis(hsa00510)	KEGG	6	15	8.543e-14	2.257e-13	GANAB(2, 20.00), B4GALT2(2, 20.00), ALG13(1, 10.00), ALG1(1, 10.00), MAN2A2(1, 10.00), MAN2A1(1, 10.00), DOLPP1(1, 10.00), ALG8(1, 10.00), STT3B(1, 10.00), ALG10(1, 10.00), ALG11(1, 10.00), B4GALT3(1, 10.00), MAN1A2(1, 10.00)
ADIPOCYTOKINE_SIGNALING_PATHWAY	Adipocytokine signaling pathway(hsa04920)	KEGG	8	18	2.299e-13	2.32e-13	IRS4(2, 20.00), STAT3(2, 20.00), PCK2(1, 10.00), CPT1C(1, 10.00), JAK2(1, 10.00), ADIPOR2(1, 10.00), PRKAB2(1, 10.00), TNFRSF1A(1, 10.00), ACSL1(1, 10.00), ACACB(1, 10.00), IRS2(1, 10.00), NFKBIB(1, 10.00), CPT1B(1, 10.00), MAPK10(1, 10.00), POMC(1, 10.00), MTOR(1, 10.00)
AUTOPHAGY_ANIMAL	Autophagy - animal(hsa04140)	KEGG	9	23	4.801e-13	5.325e-13	SUPT20H(2, 20.00), IRS4(2, 20.00), PIK3C3(2, 20.00), TSC1(2, 20.00), ATG101(1, 10.00), ULK1(1, 10.00), BECN1(1, 10.00), IGF1R(1, 10.00), WIPI2(1, 10.00), RPS6KB1(1, 10.00), SNAP29(1, 10.00), IRS2(1, 10.00), MAPK10(1, 10.00), ATG2B(1, 10.00), PDPK1(1, 10.00), MTOR(1, 10.00), RB1CC1(1, 10.00), TSC2(1, 10.00), DAPK1(1, 10.00)
GABAERGIC_SYNAPSE	GABAergic synapse(hsa04727)	KEGG	8	19	7.698e-13	1.153e-12	CACNA1C(2, 20.00), GABRP(2, 20.00), ADCY6(1, 10.00), ADCY7(1, 10.00), SLC38A1(1, 10.00), GABRG3(1, 10.00), PRKCB(1, 10.00), GNB2(1, 10.00), GABRE(1, 10.00), GLUL(1, 10.00), GAD2(1, 10.00), GABRA5(1, 10.00), GABRD(1, 10.00), CACNA1S(1, 10.00), GNAI2(1, 10.00), ADCY9(1, 10.00), GABRA2(1, 10.00)
PYRIMIDINE_METABOLISM	Pyrimidine metabolism(hsa00240)	KEGG	8	18	1.107e-12	4.797e-12	POLR2A(3, 30.00), NT5C3B(2, 20.00), ENPP1(2, 20.00), CAD(2, 20.00), ENTPD6(1, 10.00), DPYD(1, 10.00), UCK2(1, 10.00), ENPP3(1, 10.00), POLD1(1, 10.00), POLE(1, 10.00), POLR3B(1, 10.00), TK2(1, 10.00), RRM1(1, 10.00)
TNF_SIGNALING_PATHWAY	TNF signaling pathway(hsa04668)	KEGG	7	19	1.208e-12	1.706e-11	RPS6KA4(2, 20.00), CASP7(1, 10.00), TRAF3(1, 10.00), ITCH(1, 10.00), TNFRSF1A(1, 10.00), TAB1(1, 10.00), MMP9(1, 10.00), DAB2IP(1, 10.00), BIRC2(1, 10.00), TNFAIP3(1, 10.00), IL6(1, 10.00), MAPK10(1, 10.00), MAPK11(1, 10.00), ICAM1(1, 10.00), MAP2K4(1, 10.00), DNM1L(1, 10.00), ATF6B(1, 10.00), BCL3(1, 10.00)
SPHINGOLIPID_SIGNALING_PATHWAY	Sphingolipid signaling pathway(hsa04071)	KEGG	6	19	1.271e-12	8.978e-12	PLCB1(2, 20.00), ROCK1(2, 20.00), SGPL1(1, 10.00), PRKCE(1, 10.00), PLCB4(1, 10.00), TNFRSF1A(1, 10.00), FYN(1, 10.00), PRKCB(1, 10.00), GAB2(1, 10.00), PPP2R1A(1, 10.00), PPP2R2A(1, 10.00), MAPK10(1, 10.00), MAPK11(1, 10.00), SGMS1(1, 10.00), PDPK1(1, 10.00), GNAI2(1, 10.00), PPP2R5A(1, 10.00)
NON_ALCOHOLIC_FATTY_LIVER_DISEASE_NAFLD	Non-alcoholic fatty liver disease (NAFLD)(hsa04932)	KEGG	7	18	1.808e-12	4.591e-12	CASP7(1, 10.00), DDIT3(1, 10.00), ADIPOR2(1, 10.00), ITCH(1, 10.00), TNFRSF1A(1, 10.00), UQCRC1(1, 10.00), GSK3A(1, 10.00), IRS2(1, 10.00), GSK3B(1, 10.00), IL6(1, 10.00), NDUFS2(1, 10.00), MLXIP(1, 10.00), MAPK10(1, 10.00), COX7A1(1, 10.00), SDHA(1, 10.00), PRKAB2(1, 10.00), COX8C(1, 10.00), NR1H3(1, 10.00)
LONGEVITY_REGULATING_PATHWAY	Longevity regulating pathway(hsa04211)	KEGG	9	20	2.211e-12	4.491e-12	IRS4(2, 20.00), TSC1(2, 20.00), ADCY6(1, 10.00), ULK1(1, 10.00), ADIPOR2(1, 10.00), IGF1R(1, 10.00), RPS6KB1(1, 10.00), ADCY9(1, 10.00), IRS2(1, 10.00), ATG101(1, 10.00), APPL1(1, 10.00), FOXO1(1, 10.00), ADCY7(1, 10.00), MTOR(1, 10.00), PRKAB2(1, 10.00), RB1CC1(1, 10.00), TSC2(1, 10.00), ATF6B(1, 10.00)
DRUG_METABOLISM_OTHER_ENZYMES	Drug metabolism - other enzymes(hsa00983)	KEGG	5	14	2.619e-12	3.488e-12	CYP2A6(2, 20.00), DPYD(1, 10.00), NAT1(1, 10.00), UCK2(1, 10.00), GSTA2(1, 10.00), UGT2B15(1, 10.00), TK2(1, 10.00), RRM1(1, 10.00), UGT1A4(1, 10.00), UGT2B10(1, 10.00), CYP3A4(1, 10.00), UGT1A1(1, 10.00), GMPS(1, 10.00)
LONG_TERM_DEPRESSION	Long-term depression(hsa04730)	KEGG	9	18	2.969e-12	6.107e-12	PLCB1(2, 20.00), GNAS(2, 20.00), ITPR2(2, 20.00), GRM1(2, 20.00), IGF1R(1, 10.00), GRIA1(1, 10.00), PLCB4(1, 10.00), RYR1(1, 10.00), PRKCB(1, 10.00), PPP2R1A(1, 10.00), ITPR3(1, 10.00), PLA2G4A(1, 10.00), GNAI2(1, 10.00), CRHR1(1, 10.00)
CHOLINE_METABOLISM_IN_CANCER	Choline metabolism in cancer(hsa05231)	KEGG	8	20	3.726e-12	4.605e-12	DGKZ(2, 20.00), SLC5A7(2, 20.00), PIP5K1C(2, 20.00), TSC1(2, 20.00), RALGDS(1, 10.00), SOS1(1, 10.00), SLC44A5(1, 10.00), PRKCB(1, 10.00), RPS6KB1(1, 10.00), DGKI(1, 10.00), MAPK10(1, 10.00), PDPK1(1, 10.00), MTOR(1, 10.00), PLA2G4A(1, 10.00), TSC2(1, 10.00), CHKA(1, 10.00)
OOCYTE_MEIOSIS	Oocyte meiosis(hsa04114)	KEGG	9	21	3.776e-12	1.023e-11	AR(4, 40.00), ITPR2(2, 20.00), PPP2R1A(1, 10.00), CCNB1(1, 10.00), ADCY7(1, 10.00), BUB1(1, 10.00), ADCY6(1, 10.00), IGF1R(1, 10.00), SPDYE5(1, 10.00), SMC3(1, 10.00), ANAPC11(1, 10.00), ADCY9(1, 10.00), PPP2R5A(1, 10.00), CDK1(1, 10.00), PGR(1, 10.00), ITPR3(1, 10.00), CUL1(1, 10.00)
TH1_AND_TH2_CELL_DIFFERENTIATION	Th1 and Th2 cell differentiation(hsa04658)	KEGG	7	17	6.892e-12	7.466e-11	STAT6(1, 10.00), IL5(1, 10.00), MAML2(1, 10.00), IL2RA(1, 10.00), IL12RB1(1, 10.00), IL12RB2(1, 10.00), NOTCH2(1, 10.00), NFKBIB(1, 10.00), STAT5A(1, 10.00), CD247(1, 10.00), JAK2(1, 10.00), HLA-DOA(1, 10.00), JAK1(1, 10.00), MAPK10(1, 10.00), TYK2(1, 10.00), LCK(1, 10.00), MAPK11(1, 10.00)
NF_KAPPA_B_SIGNALING_PATHWAY	NF-kappa B signaling pathway(hsa04064)	KEGG	6	17	7.307e-12	1.785e-11	PIAS4(1, 10.00), DDX58(1, 10.00), ATM(1, 10.00), ICAM1(1, 10.00), TNFRSF1A(1, 10.00), ERC1(1, 10.00), TAB1(1, 10.00), PRKCB(1, 10.00), BIRC2(1, 10.00), TNFAIP3(1, 10.00), LCK(1, 10.00), TRAF3(1, 10.00), CSNK2A1(1, 10.00), TLR4(1, 10.00), CARD14(1, 10.00), BCL10(1, 10.00), BTK(1, 10.00)
BASAL_TRANSCRIPTION_FACTORS	Basal transcription factors(hsa03022)	KEGG	6	13	8.061e-12	9.097e-12	TAF7L(2, 20.00), TBP(2, 20.00), GTF2IRD1(2, 20.00), TAF1L(2, 20.00), GTF2A1(2, 20.00), TAF6(1, 10.00), ERCC2(1, 10.00), TAF9(1, 10.00)
INFLAMMATORY_MEDIATOR_REGULATION_OF_TRP_CHANNELS	Inflammatory mediator regulation of TRP channels(hsa04750)	KEGG	7	19	1.19e-11	2.224e-11	PLCB1(2, 20.00), GNAS(2, 20.00), ITPR2(2, 20.00), ADCY6(1, 10.00), ADCY7(1, 10.00), PLCB4(1, 10.00), PRKCB(1, 10.00), PRKCE(1, 10.00), ADCY9(1, 10.00), MAPK10(1, 10.00), MAPK11(1, 10.00), TRPA1(1, 10.00), ITPR3(1, 10.00), PLA2G4A(1, 10.00), TRPV3(1, 10.00), TRPV2(1, 10.00)
APOPTOSIS	Apoptosis(hsa04210)	KEGG	9	21	1.532e-11	1.649e-11	ITPR2(2, 20.00), CSF2RB(1, 10.00), CASP7(1, 10.00), LMNB1(1, 10.00), TNFRSF1A(1, 10.00), PTPN13(1, 10.00), TUBA1B(1, 10.00), SPTAN1(1, 10.00), ATM(1, 10.00), DAB2IP(1, 10.00), BIRC2(1, 10.00), DFFB(1, 10.00), TNFRSF10A(1, 10.00), TUBAL3(1, 10.00), MAPK10(1, 10.00), PDPK1(1, 10.00), ITPR3(1, 10.00), LMNA(1, 10.00), DDIT3(1, 10.00), CTSV(1, 10.00)
RHEUMATOID_ARTHRITIS	Rheumatoid arthritis(hsa05323)	KEGG	8	15	2.489e-11	1.284e-10	ATP6V1C1(2, 20.00), FLT1(2, 20.00), TNFSF13(1, 10.00), IL6(1, 10.00), TGFB2(1, 10.00), ATP6V1A(1, 10.00), TLR4(1, 10.00), IL11(1, 10.00), ATP6V1H(1, 10.00), TLR2(1, 10.00), HLA-DOA(1, 10.00), ICAM1(1, 10.00), ATP6V0E1(1, 10.00)
GLUCAGON_SIGNALING_PATHWAY	Glucagon signaling pathway(hsa04922)	KEGG	8	19	3.659e-11	5.635e-11	PLCB1(2, 20.00), GNAS(2, 20.00), ITPR2(2, 20.00), PCK2(1, 10.00), CPT1C(1, 10.00), CPT1B(1, 10.00), PRKAB2(1, 10.00), ACACA(1, 10.00), PRMT1(1, 10.00), PHKA2(1, 10.00), ACACB(1, 10.00), FOXO1(1, 10.00), GCGR(1, 10.00), ITPR3(1, 10.00), PYGL(1, 10.00), PLCB4(1, 10.00)
RIBOSOME_BIOGENESIS_IN_EUKARYOTES	Ribosome biogenesis in eukaryotes(hsa03008)	KEGG	7	16	5.054e-11	2.737e-10	MDN1(4, 40.00), DROSHA(2, 20.00), POP1(2, 20.00), GNL3(1, 10.00), NOP58(1, 10.00), HEATR1(1, 10.00), RCL1(1, 10.00), GNL2(1, 10.00), DKC1(1, 10.00), WDR75(1, 10.00), CSNK2A1(1, 10.00)
LONG_TERM_POTENTIATION	Long-term potentiation(hsa04720)	KEGG	8	17	5.562e-11	1.151e-10	PLCB1(2, 20.00), CACNA1C(2, 20.00), ITPR2(2, 20.00), GRM1(2, 20.00), PLCB4(1, 10.00), PRKCB(1, 10.00), RAP1B(1, 10.00), GRIN2B(1, 10.00), GRIN2C(1, 10.00), GRIA1(1, 10.00), GRIN2D(1, 10.00), RAPGEF3(1, 10.00), ITPR3(1, 10.00)
THYROID_HORMONE_SYNTHESIS	Thyroid hormone synthesis(hsa04918)	KEGG	7	17	9.566e-11	1.244e-09	PLCB1(2, 20.00), GNAS(2, 20.00), ITPR2(2, 20.00), ADCY6(1, 10.00), DUOX2(1, 10.00), PLCB4(1, 10.00), ALB(1, 10.00), PRKCB(1, 10.00), TTF2(1, 10.00), ADCY9(1, 10.00), HSP90B1(1, 10.00), ADCY7(1, 10.00), ITPR3(1, 10.00), ATF6B(1, 10.00)
RENAL_CELL_CARCINOMA	Renal cell carcinoma(hsa05211)	KEGG	10	16	1.234e-10	5.9e-10	VHL(9, 90.00), FLCN(1, 10.00), TGFB2(1, 10.00), SOS1(1, 10.00), CDKN1A(1, 10.00), RAP1B(1, 10.00), RAPGEF1(1, 10.00), ARNT2(1, 10.00)
INOSITOL_PHOSPHATE_METABOLISM	Inositol phosphate metabolism(hsa00562)	KEGG	7	17	1.336e-10	2.525e-10	PLCB1(2, 20.00), PI4KA(2, 20.00), PIP5K1C(2, 20.00), PLCE1(2, 20.00), PIK3C3(2, 20.00), PLCB4(1, 10.00), SYNJ1(1, 10.00), INPP4B(1, 10.00), PLCH1(1, 10.00), MTMR6(1, 10.00), IPPK(1, 10.00), PIP4K2C(1, 10.00)
SALMONELLA_INFECTION	Salmonella infection(hsa05132)	KEGG	7	16	1.6e-10	9.63e-10	MYH9(2, 20.00), ROCK1(2, 20.00), FLNB(2, 20.00), DYNC2H1(2, 20.00), NOS2(1, 10.00), TJP1(1, 10.00), IL6(1, 10.00), MAPK10(1, 10.00), MAPK11(1, 10.00), TLR4(1, 10.00), FLNC(1, 10.00), KLC3(1, 10.00)
FANCONI_ANEMIA_PATHWAY	Fanconi anemia pathway(hsa03460)	KEGG	7	15	2.092e-10	2.956e-10	SLX4(2, 20.00), MUS81(2, 20.00), POLK(2, 20.00), BRCA1(1, 10.00), BRCA2(1, 10.00), FAN1(1, 10.00), REV3L(1, 10.00), FANCC(1, 10.00), FANCD2(1, 10.00), HES1(1, 10.00), FANCM(1, 10.00), EME2(1, 10.00)
TOLL_LIKE_RECEPTOR_SIGNALING_PATHWAY	Toll-like receptor signaling pathway(hsa04620)	KEGG	6	15	2.482e-10	3.667e-09	IRF3(1, 10.00), IL6(1, 10.00), TRAF3(1, 10.00), TOLLIP(1, 10.00), TAB1(1, 10.00), MAPK11(1, 10.00), TLR2(1, 10.00), TLR1(1, 10.00), MAPK10(1, 10.00), IFNAR2(1, 10.00), TLR4(1, 10.00), MAP2K4(1, 10.00), IFNA10(1, 10.00), IFNA17(1, 10.00), IFNA14(1, 10.00)
METABOLISM_OF_XENOBIOTICS_BY_CYTOCHROME_P450	Metabolism of xenobiotics by cytochrome P450(hsa00980)	KEGG	5	12	3.368e-10	7.446e-10	CYP2A6(2, 20.00), ADH6(1, 10.00), CYP2D6(1, 10.00), GSTA2(1, 10.00), UGT2B15(1, 10.00), UGT2B10(1, 10.00), CBR3(1, 10.00), ADH1A(1, 10.00), UGT1A4(1, 10.00), CYP3A4(1, 10.00), UGT1A1(1, 10.00)
DRUG_METABOLISM_CYTOCHROME_P450	Drug metabolism - cytochrome P450(hsa00982)	KEGG	5	12	3.405e-10	4.517e-10	CYP2A6(2, 20.00), AOX1(1, 10.00), ADH6(1, 10.00), CYP2D6(1, 10.00), GSTA2(1, 10.00), UGT2B15(1, 10.00), UGT2B10(1, 10.00), ADH1A(1, 10.00), UGT1A4(1, 10.00), CYP3A4(1, 10.00), UGT1A1(1, 10.00)
PPAR_SIGNALING_PATHWAY	PPAR signaling pathway(hsa03320)	KEGG	7	14	4.029e-10	1.455e-09	PLIN4(3, 30.00), PCK2(1, 10.00), CPT1C(1, 10.00), PLIN5(1, 10.00), ACSL1(1, 10.00), CPT1B(1, 10.00), APOC3(1, 10.00), SLC27A5(1, 10.00), PDPK1(1, 10.00), NR1H3(1, 10.00), SLC27A1(1, 10.00), SLC27A2(1, 10.00)
NATURAL_KILLER_CELL_MEDIATED_CYTOTOXICITY	Natural killer cell mediated cytotoxicity(hsa04650)	KEGG	9	17	4.419e-10	1.041e-09	SHC4(1, 10.00), SOS1(1, 10.00), VAV1(1, 10.00), VAV3(1, 10.00), PRKCB(1, 10.00), FYN(1, 10.00), HLA-F(1, 10.00), NCR1(1, 10.00), IFNAR2(1, 10.00), TNFRSF10A(1, 10.00), CD247(1, 10.00), ICAM1(1, 10.00), KIR3DL1(1, 10.00), IFNA10(1, 10.00), IFNA17(1, 10.00), LCK(1, 10.00), IFNA14(1, 10.00)
FC_GAMMA_R_MEDIATED_PHAGOCYTOSIS	Fc gamma R-mediated phagocytosis(hsa04666)	KEGG	10	17	5.87e-10	8.517e-10	PIP5K1C(2, 20.00), PTPRC(2, 20.00), ASAP2(2, 20.00), LIMK1(1, 10.00), PRKCE(1, 10.00), GAB2(1, 10.00), VAV3(1, 10.00), PRKCB(1, 10.00), RPS6KB1(1, 10.00), VAV1(1, 10.00), DOCK2(1, 10.00), PLA2G4A(1, 10.00), ASAP1(1, 10.00), MYO10(1, 10.00)
PARKINSON_DISEASE	Parkinson disease(hsa05012)	KEGG	7	14	6.072e-10	1.827e-09	LRRK2(2, 20.00), SLC6A3(1, 10.00), TH(1, 10.00), ATP5F1E(1, 10.00), DRD2(1, 10.00), ATP5F1B(1, 10.00), NDUFS2(1, 10.00), COX8C(1, 10.00), UBB(1, 10.00), SDHA(1, 10.00), COX7A1(1, 10.00), GNAI2(1, 10.00), UQCRC1(1, 10.00)
T_CELL_RECEPTOR_SIGNALING_PATHWAY	T cell receptor signaling pathway(hsa04660)	KEGG	8	16	6.073e-10	1.41e-08	PTPRC(2, 20.00), ITK(1, 10.00), SOS1(1, 10.00), VAV1(1, 10.00), VAV3(1, 10.00), BCL10(1, 10.00), IL5(1, 10.00), FYN(1, 10.00), LCK(1, 10.00), NFKBIB(1, 10.00), CD247(1, 10.00), CDK4(1, 10.00), MAPK11(1, 10.00), PDPK1(1, 10.00), GSK3B(1, 10.00)
OXIDATIVE_PHOSPHORYLATION	Oxidative phosphorylation(hsa00190)	KEGG	7	13	7.238e-10	2.045e-09	ATP6V1C1(2, 20.00), ATP6V1A(1, 10.00), ATP5F1E(1, 10.00), ATP6V1H(1, 10.00), ATP5F1B(1, 10.00), COX10(1, 10.00), NDUFS2(1, 10.00), COX8C(1, 10.00), COX7A1(1, 10.00), SDHA(1, 10.00), ATP6V0E1(1, 10.00), UQCRC1(1, 10.00)
TGF_BETA_SIGNALING_PATHWAY	TGF-beta signaling pathway(hsa04350)	KEGG	8	15	9.777e-10	9.929e-09	LTBP1(2, 20.00), ROCK1(2, 20.00), DCN(1, 10.00), PPP2R1A(1, 10.00), TGFBR1(1, 10.00), E2F4(1, 10.00), ID4(1, 10.00), NOG(1, 10.00), RPS6KB1(1, 10.00), THBS1(1, 10.00), TGFB2(1, 10.00), CUL1(1, 10.00), TGIF1(1, 10.00)
CHEMICAL_CARCINOGENESIS	Chemical carcinogenesis(hsa05204)	KEGG	5	12	9.814e-10	1.195e-09	CYP2A6(2, 20.00), ADH6(1, 10.00), NAT1(1, 10.00), GSTA2(1, 10.00), UGT2B15(1, 10.00), UGT2B10(1, 10.00), ADH1A(1, 10.00), UGT1A4(1, 10.00), CYP3A4(1, 10.00), KYAT3(1, 10.00), UGT1A1(1, 10.00)
SHIGELLOSIS	Shigellosis(hsa05131)	KEGG	7	13	2.022e-09	1.289e-08	DIAPH1(2, 20.00), ROCK1(2, 20.00), U2AF1(1, 10.00), CD44(1, 10.00), VCL(1, 10.00), ITGA5(1, 10.00), NFKBIB(1, 10.00), U2AF1L4(1, 10.00), MAPK10(1, 10.00), MAPK11(1, 10.00), HCLS1(1, 10.00)
CARDIAC_MUSCLE_CONTRACTION	Cardiac muscle contraction(hsa04260)	KEGG	7	14	2.149e-09	2.549e-09	CACNB2(2, 20.00), CACNA1C(2, 20.00), CACNA2D1(1, 10.00), MYH7(1, 10.00), CACNB4(1, 10.00), CACNA2D2(1, 10.00), COX8C(1, 10.00), COX7A1(1, 10.00), SLC8A1(1, 10.00), CACNG1(1, 10.00), CACNA1S(1, 10.00), UQCRC1(1, 10.00)
PROGESTERONE_MEDIATED_OOCYTE_MATURATION	Progesterone-mediated oocyte maturation(hsa04914)	KEGG	8	16	2.557e-09	9.663e-09	CCNB1(1, 10.00), ADCY7(1, 10.00), BUB1(1, 10.00), ADCY6(1, 10.00), CDK1(1, 10.00), MAD1L1(1, 10.00), STK10(1, 10.00), ANAPC11(1, 10.00), ADCY9(1, 10.00), SPDYE5(1, 10.00), MAPK10(1, 10.00), MAPK11(1, 10.00), HSP90AA1(1, 10.00), PGR(1, 10.00), IGF1R(1, 10.00), GNAI2(1, 10.00)
EGFR_TYROSINE_KINASE_INHIBITOR_RESISTANCE	EGFR tyrosine kinase inhibitor resistance(hsa01521)	KEGG	9	16	2.653e-09	3.592e-09	STAT3(2, 20.00), SHC4(1, 10.00), ERBB3(1, 10.00), IGF1R(1, 10.00), SOS1(1, 10.00), PRKCB(1, 10.00), RPS6KB1(1, 10.00), GSK3B(1, 10.00), IL6(1, 10.00), RPS6(1, 10.00), JAK2(1, 10.00), JAK1(1, 10.00), MTOR(1, 10.00), FGFR3(1, 10.00), KDR(1, 10.00)
P53_SIGNALING_PATHWAY	p53 signaling pathway(hsa04115)	KEGG	8	13	3.206e-09	9.219e-09	CHEK2(2, 20.00), CCNB1(1, 10.00), CCND2(1, 10.00), CDK1(1, 10.00), CDKN1A(1, 10.00), ATM(1, 10.00), THBS1(1, 10.00), MDM4(1, 10.00), SHISA5(1, 10.00), ZMAT3(1, 10.00), CDK4(1, 10.00), TSC2(1, 10.00)
INFLAMMATORY_BOWEL_DISEASE_IBD	Inflammatory bowel disease (IBD)(hsa05321)	KEGG	7	12	3.689e-09	6.851e-09	STAT3(2, 20.00), STAT6(1, 10.00), TGFB2(1, 10.00), IL18RAP(1, 10.00), IL12RB1(1, 10.00), IL12RB2(1, 10.00), TLR2(1, 10.00), IL6(1, 10.00), IL5(1, 10.00), HLA-DOA(1, 10.00), TLR4(1, 10.00)
PROSTATE_CANCER	Prostate cancer(hsa05215)	KEGG	8	16	4.455e-09	1.745e-08	AR(4, 40.00), IGF1R(1, 10.00), SPINT1(1, 10.00), SOS1(1, 10.00), CDKN1A(1, 10.00), MMP9(1, 10.00), HSP90B1(1, 10.00), GSK3B(1, 10.00), FOXO1(1, 10.00), MTOR(1, 10.00), HSP90AA1(1, 10.00), PDPK1(1, 10.00), ZEB1(1, 10.00)
COCAINE_ADDICTION	Cocaine addiction(hsa05030)	KEGG	7	12	4.502e-09	5.672e-09	GNAS(2, 20.00), SLC6A3(1, 10.00), GRIN2D(1, 10.00), FOSB(1, 10.00), DRD2(1, 10.00), GRIN2B(1, 10.00), GRIN2C(1, 10.00), TH(1, 10.00), ATF6B(1, 10.00), GNAI2(1, 10.00), GPSM1(1, 10.00)
FLUID_SHEAR_STRESS_AND_ATHEROSCLEROSIS	Fluid shear stress and atherosclerosis(hsa05418)	KEGG	7	16	4.773e-09	6.988e-09	ARHGEF2(2, 20.00), PIAS4(1, 10.00), TNFRSF1A(1, 10.00), MMP9(1, 10.00), HSP90B1(1, 10.00), ITGAV(1, 10.00), MAPK10(1, 10.00), MAPK7(1, 10.00), ICAM1(1, 10.00), MAP2K4(1, 10.00), HSP90AA1(1, 10.00), GSTA2(1, 10.00), MMP2(1, 10.00), KDR(1, 10.00), MAPK11(1, 10.00)
LONGEVITY_REGULATING_PATHWAY_MULTIPLE_SPECIES	Longevity regulating pathway - multiple species(hsa04213)	KEGG	8	14	5.049e-09	1.032e-08	IRS4(2, 20.00), HSPA1L(2, 20.00), HSPA2(1, 10.00), ADCY6(1, 10.00), ADCY7(1, 10.00), PRKAB2(1, 10.00), IGF1R(1, 10.00), RPS6KB1(1, 10.00), ADCY9(1, 10.00), IRS2(1, 10.00), FOXO1(1, 10.00), MTOR(1, 10.00)
COLORECTAL_CANCER	Colorectal cancer(hsa05210)	KEGG	8	15	5.662e-09	7.188e-09	AXIN1(2, 20.00), POLK(2, 20.00), TGFBR1(1, 10.00), RALGDS(1, 10.00), CDKN1A(1, 10.00), MSH3(1, 10.00), RPS6KB1(1, 10.00), TGFB2(1, 10.00), GSK3B(1, 10.00), APPL1(1, 10.00), MAPK10(1, 10.00), SOS1(1, 10.00), MTOR(1, 10.00)
PANCREATIC_CANCER	Pancreatic cancer(hsa05212)	KEGG	8	14	5.878e-09	1.706e-08	STAT3(2, 20.00), POLK(2, 20.00), TGFBR1(1, 10.00), BRCA2(1, 10.00), RALGDS(1, 10.00), CDKN1A(1, 10.00), RPS6KB1(1, 10.00), TGFB2(1, 10.00), CDK4(1, 10.00), JAK1(1, 10.00), MTOR(1, 10.00), MAPK10(1, 10.00)
RIG_I_LIKE_RECEPTOR_SIGNALING_PATHWAY	RIG-I-like receptor signaling pathway(hsa04622)	KEGG	5	11	6.007e-09	3.309e-08	IRF3(1, 10.00), DDX58(1, 10.00), TRAF3(1, 10.00), DDX3X(1, 10.00), NFKBIB(1, 10.00), MAPK10(1, 10.00), MAPK11(1, 10.00), RNF125(1, 10.00), IFNA10(1, 10.00), IFNA17(1, 10.00), IFNA14(1, 10.00)
FC_EPSILON_RI_SIGNALING_PATHWAY	Fc epsilon RI signaling pathway(hsa04664)	KEGG	8	13	7.204e-09	1.041e-08	SOS1(1, 10.00), VAV1(1, 10.00), FYN(1, 10.00), ALOX5(1, 10.00), GAB2(1, 10.00), IL5(1, 10.00), MAPK10(1, 10.00), MAPK11(1, 10.00), MAP2K4(1, 10.00), PDPK1(1, 10.00), PLA2G4A(1, 10.00), VAV3(1, 10.00), BTK(1, 10.00)
PROLACTIN_SIGNALING_PATHWAY	Prolactin signaling pathway(hsa04917)	KEGG	8	13	8.88e-09	3.395e-08	STAT3(2, 20.00), SHC4(1, 10.00), GALT(1, 10.00), CSN2(1, 10.00), SOS1(1, 10.00), CCND2(1, 10.00), GSK3B(1, 10.00), STAT5A(1, 10.00), JAK2(1, 10.00), MAPK11(1, 10.00), TH(1, 10.00), MAPK10(1, 10.00)
OSTEOCLAST_DIFFERENTIATION	Osteoclast differentiation(hsa04380)	KEGG	8	16	9.441e-09	2.579e-08	TGFBR1(1, 10.00), SIRPA(1, 10.00), TNFRSF1A(1, 10.00), FYN(1, 10.00), TAB1(1, 10.00), GAB2(1, 10.00), TGFB2(1, 10.00), LCK(1, 10.00), IFNAR2(1, 10.00), MAPK10(1, 10.00), MAPK11(1, 10.00), TNFRSF11B(1, 10.00), JAK1(1, 10.00), TYK2(1, 10.00), FOSB(1, 10.00), BTK(1, 10.00)
VIBRIO_CHOLERAE_INFECTION	Vibrio cholerae infection(hsa05110)	KEGG	9	12	1.21e-08	6.557e-07	GNAS(2, 20.00), KDELR3(2, 20.00), ATP6V1C1(2, 20.00), TJP1(1, 10.00), ATP6V1A(1, 10.00), SLC12A2(1, 10.00), ATP6V1H(1, 10.00), ADCY9(1, 10.00), ATP6V0E1(1, 10.00)
GASTRIC_ACID_SECRETION	Gastric acid secretion(hsa04971)	KEGG	8	15	1.234e-08	1.874e-08	PLCB1(2, 20.00), GNAS(2, 20.00), ITPR2(2, 20.00), SLC9A4(1, 10.00), ADCY6(1, 10.00), ADCY7(1, 10.00), PLCB4(1, 10.00), PRKCB(1, 10.00), ADCY9(1, 10.00), SLC4A2(1, 10.00), ITPR3(1, 10.00), GNAI2(1, 10.00)
NOTCH_SIGNALING_PATHWAY	Notch signaling pathway(hsa04330)	KEGG	6	12	1.392e-08	3.618e-08	DTX3L(2, 20.00), DVL3(2, 20.00), MAML2(1, 10.00), DTX1(1, 10.00), NOTCH4(1, 10.00), ADAM17(1, 10.00), NOTCH2(1, 10.00), PTCRA(1, 10.00), HES1(1, 10.00), NCOR2(1, 10.00)
EPITHELIAL_CELL_SIGNALING_IN_HELICOBACTER_PYLORI_INFECTION	Epithelial cell signaling in Helicobacter pylori infection(hsa05120)	KEGG	8	13	1.425e-08	1.971e-08	ATP6V1C1(2, 20.00), TJP1(1, 10.00), ATP6V1A(1, 10.00), ADAM17(1, 10.00), ATP6V1H(1, 10.00), PTPRZ1(1, 10.00), ADAM10(1, 10.00), MAPK10(1, 10.00), GIT1(1, 10.00), MAP2K4(1, 10.00), ATP6V0E1(1, 10.00), MAPK11(1, 10.00)
SYSTEMIC_LUPUS_ERYTHEMATOSUS	Systemic lupus erythematosus(hsa05322)	KEGG	8	13	1.61e-08	1.454e-07	GRIN2B(1, 10.00), HIST1H4E(1, 10.00), SNRPD1(1, 10.00), ACTN4(1, 10.00), HIST1H4L(1, 10.00), HIST1H3B(1, 10.00), C8B(1, 10.00), HIST2H3D(1, 10.00), H3F3C(1, 10.00), HLA-DOA(1, 10.00), H3F3A(1, 10.00), HIST1H2BC(1, 10.00), HIST1H2BI(1, 10.00)
NICOTINE_ADDICTION	Nicotine addiction(hsa05033)	KEGG	6	11	1.673e-08	4.15e-08	GABRP(2, 20.00), GRIN2C(1, 10.00), GABRG3(1, 10.00), GRIA1(1, 10.00), GRIN2B(1, 10.00), GABRE(1, 10.00), GRIN2D(1, 10.00), GABRA5(1, 10.00), GABRD(1, 10.00), GABRA2(1, 10.00)
AMPHETAMINE_ADDICTION	Amphetamine addiction(hsa05031)	KEGG	7	13	1.881e-08	1.985e-08	GNAS(2, 20.00), CACNA1C(2, 20.00), SLC6A3(1, 10.00), PRKCB(1, 10.00), GRIN2D(1, 10.00), FOSB(1, 10.00), GRIN2B(1, 10.00), GRIN2C(1, 10.00), GRIA1(1, 10.00), TH(1, 10.00), ATF6B(1, 10.00)
MRNA_SURVEILLANCE_PATHWAY	mRNA surveillance pathway(hsa03015)	KEGG	6	14	1.915e-08	4.413e-08	SMG5(1, 10.00), DAZAP1(1, 10.00), SMG7(1, 10.00), SMG6(1, 10.00), SMG1(1, 10.00), PPP2R1A(1, 10.00), PABPC3(1, 10.00), PABPC1(1, 10.00), ACIN1(1, 10.00), PPP2R2A(1, 10.00), CSTF2(1, 10.00), UPF2(1, 10.00), HBS1L(1, 10.00), PPP2R5A(1, 10.00)
HOMOLOGOUS_RECOMBINATION	Homologous recombination(hsa03440)	KEGG	6	11	2.915e-08	5.177e-08	MUS81(2, 20.00), BRCA1(1, 10.00), BRCA2(1, 10.00), RAD54B(1, 10.00), TOPBP1(1, 10.00), RAD54L(1, 10.00), BARD1(1, 10.00), ATM(1, 10.00), ABRAXAS1(1, 10.00), POLD1(1, 10.00)
PATHOGENIC_ESCHERICHIA_COLI_INFECTION	Pathogenic Escherichia coli infection(hsa05130)	KEGG	7	11	3.312e-08	1.006e-07	ARHGEF2(2, 20.00), ROCK1(2, 20.00), TUBAL3(1, 10.00), TUBB4B(1, 10.00), FYN(1, 10.00), TUBB1(1, 10.00), TLR4(1, 10.00), TUBA1B(1, 10.00), HCLS1(1, 10.00)
SYNAPTIC_VESICLE_CYCLE	Synaptic vesicle cycle(hsa04721)	KEGG	7	12	3.459e-08	2.959e-07	AP2A1(2, 20.00), ATP6V1C1(2, 20.00), ATP6V0E1(1, 10.00), ATP6V1A(1, 10.00), CLTC(1, 10.00), ATP6V1H(1, 10.00), AP2M1(1, 10.00), DNM3(1, 10.00), CLTB(1, 10.00), CLTCL1(1, 10.00)
BACTERIAL_INVASION_OF_EPITHELIAL_CELLS	Bacterial invasion of epithelial cells(hsa05100)	KEGG	6	13	4.186e-08	4.691e-08	SHC4(1, 10.00), DNM3(1, 10.00), FN1(1, 10.00), VCL(1, 10.00), ITGA5(1, 10.00), CBL(1, 10.00), CLTC(1, 10.00), CLTB(1, 10.00), HCLS1(1, 10.00), CLTCL1(1, 10.00), CTNNA1(1, 10.00), SEPT3(1, 10.00), ARHGEF26(1, 10.00)
AFRICAN_TRYPANOSOMIASIS	African trypanosomiasis(hsa05143)	KEGG	5	9	6.014e-08	6.108e-08	PLCB1(2, 20.00), LAMA4(2, 20.00), IDO2(1, 10.00), PRKCB(1, 10.00), IL6(1, 10.00), ICAM1(1, 10.00), PLCB4(1, 10.00)
HEMATOPOIETIC_CELL_LINEAGE	Hematopoietic cell lineage(hsa04640)	KEGG	7	13	6.989e-08	1.183e-07	IL2RA(1, 10.00), CD1B(1, 10.00), IL11(1, 10.00), ITGA2(1, 10.00), ITGA5(1, 10.00), FLT3(1, 10.00), IL6(1, 10.00), IL5(1, 10.00), HLA-DOA(1, 10.00), CSF3R(1, 10.00), CD44(1, 10.00), ITGA1(1, 10.00), CD9(1, 10.00)
CYTOSOLIC_DNA_SENSING_PATHWAY	Cytosolic DNA-sensing pathway(hsa04623)	KEGG	6	10	7.761e-08	1.009e-07	IRF3(1, 10.00), DDX58(1, 10.00), NFKBIB(1, 10.00), ZBP1(1, 10.00), ADAR(1, 10.00), IL6(1, 10.00), POLR3B(1, 10.00), IFNA10(1, 10.00), IFNA17(1, 10.00), IFNA14(1, 10.00)
CHRONIC_MYELOID_LEUKEMIA	Chronic myeloid leukemia(hsa05220)	KEGG	9	13	9.473e-08	1.175e-07	POLK(2, 20.00), SHC4(1, 10.00), TGFBR1(1, 10.00), SOS1(1, 10.00), MECOM(1, 10.00), CDKN1A(1, 10.00), GAB2(1, 10.00), TGFB2(1, 10.00), CBL(1, 10.00), STAT5A(1, 10.00), CDK4(1, 10.00), BCR(1, 10.00)
ALANINE,_ASPARTATE_AND_GLUTAMATE_METABOLISM	Alanine, aspartate and glutamate metabolism(hsa00250)	KEGG	5	9	1.165e-07	1.191e-07	CAD(2, 20.00), ASPA(1, 10.00), ADSL(1, 10.00), GLUL(1, 10.00), ADSSL1(1, 10.00), FOLH1(1, 10.00), CPS1(1, 10.00), GAD2(1, 10.00)
PLATINUM_DRUG_RESISTANCE	Platinum drug resistance(hsa01524)	KEGG	6	12	1.184e-07	4.184e-07	BRCA1(1, 10.00), MSH3(1, 10.00), ATP7A(1, 10.00), CDKN1A(1, 10.00), ATM(1, 10.00), BIRC2(1, 10.00), GSTA2(1, 10.00), REV3L(1, 10.00), PDPK1(1, 10.00), TOP2B(1, 10.00), ABCC2(1, 10.00), ATP7B(1, 10.00)
PERTUSSIS	Pertussis(hsa05133)	KEGG	6	11	1.554e-07	4.951e-07	NLRP3(2, 20.00), IRF3(1, 10.00), CASP7(1, 10.00), NOS2(1, 10.00), ITGA5(1, 10.00), IL6(1, 10.00), MAPK10(1, 10.00), MAPK11(1, 10.00), TLR4(1, 10.00), GNAI2(1, 10.00)
ABC_TRANSPORTERS	ABC transporters(hsa02010)	KEGG	7	13	1.865e-07	1.865e-07	ABCA13(2, 20.00), ABCC6(2, 20.00), TAP2(1, 10.00), ABCA6(1, 10.00), ABCA7(1, 10.00), ABCA4(1, 10.00), ABCA2(1, 10.00), ABCB5(1, 10.00), ABCB8(1, 10.00), ABCC12(1, 10.00), ABCC2(1, 10.00)
FATTY_ACID_DEGRADATION	Fatty acid degradation(hsa00071)	KEGG	5	9	3.053e-07	4.352e-07	HADHA(2, 20.00), HADH(1, 10.00), CPT1C(1, 10.00), ACSL1(1, 10.00), ADH6(1, 10.00), ECHS1(1, 10.00), CPT1B(1, 10.00), ADH1A(1, 10.00)
ERBB_SIGNALING_PATHWAY	ErbB signaling pathway(hsa04012)	KEGG	7	13	3.114e-07	4.344e-07	SHC4(1, 10.00), ERBB3(1, 10.00), SOS1(1, 10.00), ERBB4(1, 10.00), CDKN1A(1, 10.00), PRKCB(1, 10.00), RPS6KB1(1, 10.00), CBL(1, 10.00), GSK3B(1, 10.00), STAT5A(1, 10.00), MAPK10(1, 10.00), MAP2K4(1, 10.00), MTOR(1, 10.00)
RNA_DEGRADATION	RNA degradation(hsa03018)	KEGG	8	12	3.585e-07	2.009e-06	CNOT6L(2, 20.00), PARN(1, 10.00), CNOT10(1, 10.00), PNLDC1(1, 10.00), PABPC1(1, 10.00), PABPC3(1, 10.00), ENO3(1, 10.00), PAPD7(1, 10.00), EDC4(1, 10.00), PAPD5(1, 10.00), CNOT1(1, 10.00)
LEISHMANIASIS	Leishmaniasis(hsa05140)	KEGG	7	11	4.918e-07	9.746e-07	NOS2(1, 10.00), NFKBIB(1, 10.00), TAB1(1, 10.00), PRKCB(1, 10.00), TGFB2(1, 10.00), TLR2(1, 10.00), JAK2(1, 10.00), HLA-DOA(1, 10.00), TLR4(1, 10.00), JAK1(1, 10.00), MAPK11(1, 10.00)
GLYCOSPHINGOLIPID_BIOSYNTHESIS_LACTO_AND_NEOLACTO_SERIES	Glycosphingolipid biosynthesis - lacto and neolacto series(hsa00601)	KEGG	4	7	5.893e-07	9.672e-07	B4GALT2(2, 20.00), FUT6(1, 10.00), FUT5(1, 10.00), FUT3(1, 10.00), B4GALT3(1, 10.00), FUT9(1, 10.00)
PROPANOATE_METABOLISM	Propanoate metabolism(hsa00640)	KEGG	8	9	7.108e-07	2.75e-06	HADHA(2, 20.00), BCKDHB(2, 20.00), ACACA(1, 10.00), ACACB(1, 10.00), DLD(1, 10.00), ECHS1(1, 10.00), ECHDC1(1, 10.00)
MALARIA	Malaria(hsa05144)	KEGG	8	10	8.191e-07	1.729e-06	THBS4(2, 20.00), IL6(1, 10.00), TGFB2(1, 10.00), LRP1(1, 10.00), TLR4(1, 10.00), THBS1(1, 10.00), TLR2(1, 10.00), ICAM1(1, 10.00), GYPC(1, 10.00)
RIBOSOME	Ribosome(hsa03010)	KEGG	7	10	8.32e-07	4.433e-06	RPS24(1, 10.00), MRPL20(1, 10.00), RPL8(1, 10.00), RPL27A(1, 10.00), RPS18(1, 10.00), RPL3L(1, 10.00), MRPS18A(1, 10.00), RPL14(1, 10.00), RPS6(1, 10.00), MRPS15(1, 10.00)
STEROID_HORMONE_BIOSYNTHESIS	Steroid hormone biosynthesis(hsa00140)	KEGG	5	9	9.2e-07	7.293e-06	UGT2B15(1, 10.00), COMT(1, 10.00), UGT1A1(1, 10.00), UGT1A4(1, 10.00), UGT2B10(1, 10.00), HSD3B1(1, 10.00), SULT1E1(1, 10.00), SRD5A1(1, 10.00), CYP3A4(1, 10.00)
PANTOTHENATE_AND_COA_BIOSYNTHESIS	Pantothenate and CoA biosynthesis(hsa00770)	KEGG	6	7	1.009e-06	2.981e-06	ENPP1(2, 20.00), PANK2(1, 10.00), PANK4(1, 10.00), DPYD(1, 10.00), ENPP3(1, 10.00), GADL1(1, 10.00)
DNA_REPLICATION	DNA replication(hsa03030)	KEGG	8	9	1.044e-06	1.374e-06	MCM4(3, 30.00), MCM6(1, 10.00), MCM7(1, 10.00), POLD1(1, 10.00), POLE(1, 10.00), MCM3(1, 10.00), MCM2(1, 10.00)
ARACHIDONIC_ACID_METABOLISM	Arachidonic acid metabolism(hsa00590)	KEGG	5	9	1.064e-06	1.153e-06	PTGES2(2, 20.00), EPHX2(1, 10.00), ALOX5(1, 10.00), PTGIS(1, 10.00), ALOX15(1, 10.00), CBR3(1, 10.00), PLA2G2F(1, 10.00), PLA2G4A(1, 10.00)
VALINE,_LEUCINE_AND_ISOLEUCINE_DEGRADATION	Valine, leucine and isoleucine degradation(hsa00280)	KEGG	6	9	1.296e-06	4.211e-05	HADHA(2, 20.00), BCKDHB(2, 20.00), AOX1(1, 10.00), HADH(1, 10.00), DLD(1, 10.00), ECHS1(1, 10.00), ACSF3(1, 10.00)
C_TYPE_LECTIN_RECEPTOR_SIGNALING_PATHWAY	C-type lectin receptor signaling pathway(hsa04625)	KEGG	8	13	1.301e-06	1.698e-06	NLRP3(2, 20.00), ITPR2(2, 20.00), CLEC4M(1, 10.00), EGR2(1, 10.00), IL6(1, 10.00), CD209(1, 10.00), MAPK10(1, 10.00), MAPK11(1, 10.00), ITPR3(1, 10.00), BCL10(1, 10.00), BCL3(1, 10.00)
TRYPTOPHAN_METABOLISM	Tryptophan metabolism(hsa00380)	KEGG	5	8	1.465e-06	2.506e-05	HADHA(2, 20.00), IDO2(1, 10.00), AOX1(1, 10.00), KYAT3(1, 10.00), HADH(1, 10.00), ECHS1(1, 10.00), OGDHL(1, 10.00)
PORPHYRIN_AND_CHLOROPHYLL_METABOLISM	Porphyrin and chlorophyll metabolism(hsa00860)	KEGG	5	8	1.499e-06	5.354e-06	UGT2B15(1, 10.00), CPOX(1, 10.00), UGT1A4(1, 10.00), UGT2B10(1, 10.00), COX10(1, 10.00), BLVRA(1, 10.00), CP(1, 10.00), UGT1A1(1, 10.00)
NEUROTROPHIN_SIGNALING_PATHWAY	Neurotrophin signaling pathway(hsa04722)	KEGG	7	13	1.873e-06	4.542e-06	SHC4(1, 10.00), SOS1(1, 10.00), NFKBIB(1, 10.00), RAP1B(1, 10.00), MAPK11(1, 10.00), NTRK3(1, 10.00), MAPK10(1, 10.00), MAPK7(1, 10.00), KIDINS220(1, 10.00), SORT1(1, 10.00), PDPK1(1, 10.00), GSK3B(1, 10.00), RAPGEF1(1, 10.00)
GLYCINE,_SERINE_AND_THREONINE_METABOLISM	Glycine, serine and threonine metabolism(hsa00260)	KEGG	6	8	2.068e-06	3.263e-06	AOC3(1, 10.00), GNMT(1, 10.00), DLD(1, 10.00), GATM(1, 10.00), SARDH(1, 10.00), DMGDH(1, 10.00), GCAT(1, 10.00), AMT(1, 10.00)
REGULATION_OF_LIPOLYSIS_IN_ADIPOCYTES	Regulation of lipolysis in adipocytes(hsa04923)	KEGG	6	10	2.277e-06	1.057e-05	GNAS(2, 20.00), IRS4(2, 20.00), ADCY6(1, 10.00), ADCY7(1, 10.00), NPY1R(1, 10.00), ADCY9(1, 10.00), IRS2(1, 10.00), GNAI2(1, 10.00)
TYPE_II_DIABETES_MELLITUS	Type II diabetes mellitus(hsa04930)	KEGG	8	11	2.332e-06	4.459e-05	IRS4(2, 20.00), CACNA1C(2, 20.00), HK1(1, 10.00), PRKCE(1, 10.00), CACNA1E(1, 10.00), IRS2(1, 10.00), HKDC1(1, 10.00), MTOR(1, 10.00), MAPK10(1, 10.00)
VIRAL_MYOCARDITIS	Viral myocarditis(hsa05416)	KEGG	7	10	2.399e-06	0.0001949	SGCA(2, 20.00), DMD(1, 10.00), MYH7(1, 10.00), EIF4G3(1, 10.00), FYN(1, 10.00), HLA-F(1, 10.00), DAG1(1, 10.00), ICAM1(1, 10.00), HLA-DOA(1, 10.00)
PRIMARY_IMMUNODEFICIENCY	Primary immunodeficiency(hsa05340)	KEGG	3	7	2.647e-06	9.774e-06	PTPRC(2, 20.00), TAP2(1, 10.00), CIITA(1, 10.00), DCLRE1C(1, 10.00), LCK(1, 10.00), BTK(1, 10.00)
AMYOTROPHIC_LATERAL_SCLEROSIS_ALS	Amyotrophic lateral sclerosis (ALS)(hsa05014)	KEGG	5	9	2.651e-06	2.815e-06	NEFH(2, 20.00), TNFRSF1A(1, 10.00), NEFL(1, 10.00), GRIA1(1, 10.00), GRIN2B(1, 10.00), GRIN2C(1, 10.00), MAPK11(1, 10.00), GRIN2D(1, 10.00)
BUTANOATE_METABOLISM	Butanoate metabolism(hsa00650)	KEGG	5	7	3.141e-06	3.646e-06	HADHA(2, 20.00), HADH(1, 10.00), ACSM3(1, 10.00), ACSM2B(1, 10.00), ECHS1(1, 10.00), GAD2(1, 10.00)
NICOTINATE_AND_NICOTINAMIDE_METABOLISM	Nicotinate and nicotinamide metabolism(hsa00760)	KEGG	5	7	3.786e-06	9.321e-06	ENPP1(2, 20.00), NT5C3B(2, 20.00), NADSYN1(1, 10.00), AOX1(1, 10.00), ENPP3(1, 10.00)
AMINO_SUGAR_AND_NUCLEOTIDE_SUGAR_METABOLISM	Amino sugar and nucleotide sugar metabolism(hsa00520)	KEGG	5	8	5.681e-06	5.956e-06	UAP1L1(2, 20.00), GALT(1, 10.00), CYB5R3(1, 10.00), HEXA(1, 10.00), HK1(1, 10.00), HKDC1(1, 10.00), UGP2(1, 10.00)
TYROSINE_METABOLISM	Tyrosine metabolism(hsa00350)	KEGG	4	7	6.534e-06	0.0001416	AOX1(1, 10.00), AOC3(1, 10.00), TH(1, 10.00), COMT(1, 10.00), ADH1A(1, 10.00), TYR(1, 10.00), ADH6(1, 10.00)
AMINOACYL_TRNA_BIOSYNTHESIS	Aminoacyl-tRNA biosynthesis(hsa00970)	KEGG	7	9	6.565e-06	6.86e-06	VARS(2, 20.00), SARS(2, 20.00), SARS2(1, 10.00), FARS2(1, 10.00), TARSL2(1, 10.00), AARS(1, 10.00), HARS(1, 10.00)
GLYCOSAMINOGLYCAN_BIOSYNTHESIS_KERATAN_SULFATE	Glycosaminoglycan biosynthesis - keratan sulfate(hsa00533)	KEGG	3	5	6.985e-06	1.124e-05	B4GALT2(2, 20.00), CHST1(1, 10.00), ST3GAL1(1, 10.00), B4GALT3(1, 10.00)
MANNOSE_TYPE_O_GLYCAN_BIOSYNTHESIS	Mannose type O-glycan biosynthesis(hsa00515)	KEGG	5	6	8.296e-06	1.762e-05	B4GALT2(2, 20.00), POMGNT1(1, 10.00), B4GALT3(1, 10.00), LARGE2(1, 10.00), FUT9(1, 10.00)
FATTY_ACID_ELONGATION	Fatty acid elongation(hsa00062)	KEGG	5	6	8.341e-06	1.194e-05	HADHA(2, 20.00), HADH(1, 10.00), THEM5(1, 10.00), ELOVL2(1, 10.00), ECHS1(1, 10.00)
GLYCEROPHOSPHOLIPID_METABOLISM	Glycerophospholipid metabolism(hsa00564)	KEGG	5	10	8.448e-06	1.326e-05	DGKZ(2, 20.00), LPIN2(1, 10.00), CDS2(1, 10.00), PLA2G2F(1, 10.00), DGKI(1, 10.00), PNPLA7(1, 10.00), GPD2(1, 10.00), PLA2G4A(1, 10.00), CHKA(1, 10.00)
ANTIGEN_PROCESSING_AND_PRESENTATION	Antigen processing and presentation(hsa04612)	KEGG	7	9	8.531e-06	9.12e-06	HSPA1L(2, 20.00), HSPA2(1, 10.00), TAP2(1, 10.00), CIITA(1, 10.00), HLA-F(1, 10.00), HLA-DOA(1, 10.00), HSP90AA1(1, 10.00), KIR3DL1(1, 10.00)
OVARIAN_STEROIDOGENESIS	Ovarian steroidogenesis(hsa04913)	KEGG	7	9	1.105e-05	3.096e-05	GNAS(2, 20.00), ADCY6(1, 10.00), ADCY7(1, 10.00), IGF1R(1, 10.00), ALOX5(1, 10.00), ADCY9(1, 10.00), HSD3B1(1, 10.00), PLA2G4A(1, 10.00)
GALACTOSE_METABOLISM	Galactose metabolism(hsa00052)	KEGG	4	7	1.29e-05	1.941e-05	B4GALT2(2, 20.00), GALT(1, 10.00), LCT(1, 10.00), HKDC1(1, 10.00), HK1(1, 10.00), UGP2(1, 10.00)
AUTOPHAGY_OTHER	Autophagy - other(hsa04136)	KEGG	4	7	1.364e-05	1.518e-05	PIK3C3(2, 20.00), ATG2B(1, 10.00), BECN1(1, 10.00), WIPI2(1, 10.00), ATG101(1, 10.00), MTOR(1, 10.00)
GLUTATHIONE_METABOLISM	Glutathione metabolism(hsa00480)	KEGG	2	6	1.563e-05	2.431e-05	IDH2(1, 10.00), G6PD(1, 10.00), GSTA2(1, 10.00), GGCT(1, 10.00), RRM1(1, 10.00), CHAC2(1, 10.00)
BETA_ALANINE_METABOLISM	beta-Alanine metabolism(hsa00410)	KEGG	6	7	1.915e-05	2.176e-05	HADHA(2, 20.00), AOC3(1, 10.00), DPYD(1, 10.00), ECHS1(1, 10.00), GADL1(1, 10.00), GAD2(1, 10.00)
NON_SMALL_CELL_LUNG_CANCER	Non-small cell lung cancer(hsa05223)	KEGG	9	10	2.432e-05	6.274e-05	STAT3(2, 20.00), POLK(2, 20.00), SOS1(1, 10.00), CDKN1A(1, 10.00), PRKCB(1, 10.00), STAT5A(1, 10.00), CDK4(1, 10.00), PDPK1(1, 10.00)
RENIN_ANGIOTENSIN_SYSTEM	Renin-angiotensin system(hsa04614)	KEGG	5	6	2.597e-05	0.000126	AGT(2, 20.00), ENPEP(1, 10.00), KLK2(1, 10.00), REN(1, 10.00), ACE(1, 10.00)
BILE_SECRETION	Bile secretion(hsa04976)	KEGG	6	10	3.644e-05	4.155e-05	GNAS(2, 20.00), ADCY6(1, 10.00), ADCY7(1, 10.00), ADCY9(1, 10.00), SLC4A5(1, 10.00), SLC4A2(1, 10.00), SLC27A5(1, 10.00), CYP3A4(1, 10.00), ABCC2(1, 10.00)
GLYCOLYSIS_GLUCONEOGENESIS	Glycolysis / Gluconeogenesis(hsa00010)	KEGG	5	8	3.856e-05	6.114e-05	PCK2(1, 10.00), ADH6(1, 10.00), DLD(1, 10.00), HKDC1(1, 10.00), HK1(1, 10.00), GAPDH(1, 10.00), ENO3(1, 10.00), ADH1A(1, 10.00)
VASOPRESSIN_REGULATED_WATER_REABSORPTION	Vasopressin-regulated water reabsorption(hsa04962)	KEGG	7	8	4.623e-05	0.002	GNAS(2, 20.00), DYNC2H1(2, 20.00), ADCY6(1, 10.00), ADCY9(1, 10.00), STX4(1, 10.00), RAB11A(1, 10.00)
ENDOMETRIAL_CANCER	Endometrial cancer(hsa05213)	KEGG	7	9	4.935e-05	6.795e-05	AXIN1(2, 20.00), POLK(2, 20.00), SOS1(1, 10.00), CDKN1A(1, 10.00), GSK3B(1, 10.00), PDPK1(1, 10.00), CTNNA1(1, 10.00)
ACUTE_MYELOID_LEUKEMIA	Acute myeloid leukemia(hsa05221)	KEGG	6	9	5.05e-05	5.066e-05	STAT3(2, 20.00), SOS1(1, 10.00), RPS6KB1(1, 10.00), STAT5A(1, 10.00), MTOR(1, 10.00), PML(1, 10.00), PIM2(1, 10.00), FLT3(1, 10.00)
GLIOMA	Glioma(hsa05214)	KEGG	6	9	5.52e-05	8.462e-05	POLK(2, 20.00), SHC4(1, 10.00), IGF1R(1, 10.00), SOS1(1, 10.00), CDKN1A(1, 10.00), PRKCB(1, 10.00), CDK4(1, 10.00), MTOR(1, 10.00)
AUTOIMMUNE_THYROID_DISEASE	Autoimmune thyroid disease(hsa05320)	KEGG	4	6	5.693e-05	6.294e-05	HLA-F(1, 10.00), IL5(1, 10.00), HLA-DOA(1, 10.00), IFNA10(1, 10.00), IFNA17(1, 10.00), IFNA14(1, 10.00)
BLADDER_CANCER	Bladder cancer(hsa05219)	KEGG	5	7	5.723e-05	6.596e-05	CDKN1A(1, 10.00), THBS1(1, 10.00), CDK4(1, 10.00), MMP9(1, 10.00), MMP2(1, 10.00), FGFR3(1, 10.00), DAPK1(1, 10.00)
ADHERENS_JUNCTION	Adherens junction(hsa04520)	KEGG	7	10	6.613e-05	6.654e-05	TGFBR1(1, 10.00), TJP1(1, 10.00), ACTN4(1, 10.00), VCL(1, 10.00), FYN(1, 10.00), IGF1R(1, 10.00), LMO7(1, 10.00), FER(1, 10.00), CTNNA1(1, 10.00), CSNK2A1(1, 10.00)
LEGIONELLOSIS	Legionellosis(hsa05134)	KEGG	7	8	6.791e-05	0.0001338	HSPA1L(2, 20.00), HSPA2(1, 10.00), CASP7(1, 10.00), TLR2(1, 10.00), IL6(1, 10.00), TLR4(1, 10.00), HBS1L(1, 10.00)
PEROXISOME	Peroxisome(hsa04146)	KEGG	7	9	8.11e-05	0.0002559	PEX1(1, 10.00), EPHX2(1, 10.00), IDH2(1, 10.00), ACSL1(1, 10.00), NOS2(1, 10.00), NUDT7(1, 10.00), MPV17L2(1, 10.00), PEX3(1, 10.00), SLC27A2(1, 10.00)
STARCH_AND_SUCROSE_METABOLISM	Starch and sucrose metabolism(hsa00500)	KEGG	5	7	9.081e-05	0.0006863	ENPP1(2, 20.00), HKDC1(1, 10.00), HK1(1, 10.00), ENPP3(1, 10.00), PYGL(1, 10.00), UGP2(1, 10.00)
MELANOMA	Melanoma(hsa05218)	KEGG	6	8	0.0001018	0.0002234	POLK(2, 20.00), IGF1R(1, 10.00), CDKN1A(1, 10.00), FGF18(1, 10.00), CDK4(1, 10.00), FGF5(1, 10.00), FGF10(1, 10.00)
GLYCEROLIPID_METABOLISM	Glycerolipid metabolism(hsa00561)	KEGG	4	7	0.0001135	0.0001774	DGKZ(2, 20.00), LPIN2(1, 10.00), DGAT1(1, 10.00), PNPLA3(1, 10.00), DGKI(1, 10.00), PNLIP(1, 10.00)
APOPTOSIS_MULTIPLE_SPECIES	Apoptosis - multiple species(hsa04215)	KEGG	5	6	0.0001145	0.0001236	CASP7(1, 10.00), BECN1(1, 10.00), TNFRSF1A(1, 10.00), BIRC6(1, 10.00), BIRC2(1, 10.00), MAPK10(1, 10.00)
VITAMIN_DIGESTION_AND_ABSORPTION	Vitamin digestion and absorption(hsa04977)	KEGG	4	6	0.0001152	0.019	CUBN(2, 20.00), GIF(1, 10.00), PNLIP(1, 10.00), SLC5A6(1, 10.00), FOLH1(1, 10.00)
TAURINE_AND_HYPOTAURINE_METABOLISM	Taurine and hypotaurine metabolism(hsa00430)	KEGG	3	4	0.0001406	0.001	GADL1(1, 10.00), ADO(1, 10.00), CSAD(1, 10.00), GAD2(1, 10.00)
MATURITY_ONSET_DIABETES_OF_THE_YOUNG	Maturity onset diabetes of the young(hsa04950)	KEGG	4	5	0.0001645	0.0003541	HNF1B(1, 10.00), HES1(1, 10.00), RFX6(1, 10.00), PAX6(1, 10.00), NKX6-1(1, 10.00)
B_CELL_RECEPTOR_SIGNALING_PATHWAY	B cell receptor signaling pathway(hsa04662)	KEGG	5	8	0.0001646	0.0001917	SOS1(1, 10.00), VAV1(1, 10.00), VAV3(1, 10.00), PRKCB(1, 10.00), GSK3B(1, 10.00), NFKBIB(1, 10.00), BCL10(1, 10.00), BTK(1, 10.00)
GLYCOSPHINGOLIPID_BIOSYNTHESIS_GANGLIO_SERIES	Glycosphingolipid biosynthesis - ganglio series(hsa00604)	KEGG	2	4	0.0001745	0.0002835	HEXA(1, 10.00), ST6GALNAC6(1, 10.00), ST3GAL1(1, 10.00), ST6GALNAC5(1, 10.00)
GLYCOSYLPHOSPHATIDYLINOSITOL_GPI_ANCHOR_BIOSYNTHESIS	Glycosylphosphatidylinositol (GPI)-anchor biosynthesis(hsa00563)	KEGG	4	5	0.0001927	0.0003179	PIGS(2, 20.00), PIGQ(1, 10.00), GPLD1(1, 10.00), PIGO(1, 10.00)
GLYCOSAMINOGLYCAN_BIOSYNTHESIS_CHONDROITIN_SULFATE_DERMATAN_SULFATE	Glycosaminoglycan biosynthesis - chondroitin sulfate / dermatan sulfate(hsa00532)	KEGG	5	5	0.0002063	0.0003287	CHSY1(2, 20.00), CHST3(1, 10.00), CSGALNACT1(1, 10.00), XYLT1(1, 10.00)
FATTY_ACID_BIOSYNTHESIS	Fatty acid biosynthesis(hsa00061)	KEGG	4	5	0.0002088	0.0002963	ACACA(1, 10.00), ACSL1(1, 10.00), FASN(1, 10.00), OXSM(1, 10.00), ACACB(1, 10.00)
ANTIFOLATE_RESISTANCE	Antifolate resistance(hsa01523)	KEGG	5	6	0.0002096	0.0002233	IZUMO1R(1, 10.00), DHFR(1, 10.00), IL6(1, 10.00), GART(1, 10.00), FOLR1(1, 10.00), ABCC2(1, 10.00)
OTHER_GLYCAN_DEGRADATION	Other glycan degradation(hsa00511)	KEGG	5	5	0.0002339	0.0006442	HEXA(1, 10.00), GBA2(1, 10.00), HEXDC(1, 10.00), MANBA(1, 10.00), GBA(1, 10.00)
MINERAL_ABSORPTION	Mineral absorption(hsa04978)	KEGG	6	7	0.000278	0.000623	MT1A(1, 10.00), FTL(1, 10.00), SLC8A1(1, 10.00), SLC26A9(1, 10.00), MT1F(1, 10.00), ATP7A(1, 10.00), TRPM6(1, 10.00)
COLLECTING_DUCT_ACID_SECRETION	Collecting duct acid secretion(hsa04966)	KEGG	4	5	0.0002955	0.0003737	ATP6V1C1(2, 20.00), ATP6V0E1(1, 10.00), ATP6V1A(1, 10.00), SLC12A7(1, 10.00)
PENTOSE_AND_GLUCURONATE_INTERCONVERSIONS	Pentose and glucuronate interconversions(hsa00040)	KEGG	4	5	0.0003062	0.0009477	UGT1A4(1, 10.00), UGT2B15(1, 10.00), UGT2B10(1, 10.00), UGT1A1(1, 10.00), UGP2(1, 10.00)
NITROGEN_METABOLISM	Nitrogen metabolism(hsa00910)	KEGG	3	4	0.0003336	0.000834	CA5A(1, 10.00), CA8(1, 10.00), CPS1(1, 10.00), GLUL(1, 10.00)
CAFFEINE_METABOLISM	Caffeine metabolism(hsa00232)	KEGG	2	3	0.0003749	0.0004382	CYP2A6(2, 20.00), NAT1(1, 10.00)
TYPE_I_DIABETES_MELLITUS	Type I diabetes mellitus(hsa04940)	KEGG	4	5	0.00048	0.01	PTPRN2(1, 10.00), PTPRN(1, 10.00), HLA-F(1, 10.00), GAD2(1, 10.00), HLA-DOA(1, 10.00)
ALDOSTERONE_REGULATED_SODIUM_REABSORPTION	Aldosterone-regulated sodium reabsorption(hsa04960)	KEGG	5	6	0.0005063	0.0005207	NEDD4L(3, 30.00), PRKCB(1, 10.00), SCNN1B(1, 10.00), PDPK1(1, 10.00)
INTESTINAL_IMMUNE_NETWORK_FOR_IGA_PRODUCTION	Intestinal immune network for IgA production(hsa04672)	KEGG	4	5	0.0005338	0.001	IL6(1, 10.00), TNFSF13(1, 10.00), IL5(1, 10.00), HLA-DOA(1, 10.00), ITGB7(1, 10.00)
CENTRAL_CARBON_METABOLISM_IN_CANCER	Central carbon metabolism in cancer(hsa05230)	KEGG	7	8	0.0006191	0.0007452	HK1(1, 10.00), FLT3(1, 10.00), HKDC1(1, 10.00), G6PD(1, 10.00), RET(1, 10.00), NTRK3(1, 10.00), MTOR(1, 10.00), FGFR3(1, 10.00)
CITRATE_CYCLE_TCA_CYCLE	Citrate cycle (TCA cycle)(hsa00020)	KEGG	4	5	0.0007136	0.0008955	SDHA(1, 10.00), IDH2(1, 10.00), OGDHL(1, 10.00), PCK2(1, 10.00), DLD(1, 10.00)
CHOLESTEROL_METABOLISM	Cholesterol metabolism(hsa04979)	KEGG	6	7	0.0008157	0.001	NPC2(2, 20.00), LRP1(1, 10.00), CETP(1, 10.00), APOC3(1, 10.00), SORT1(1, 10.00), STARD3(1, 10.00)
FOLATE_BIOSYNTHESIS	Folate biosynthesis(hsa00790)	KEGG	3	4	0.0009452	0.001	DHFR(1, 10.00), MOCS1(1, 10.00), ALPP(1, 10.00), TH(1, 10.00)
ASCORBATE_AND_ALDARATE_METABOLISM	Ascorbate and aldarate metabolism(hsa00053)	KEGG	3	4	0.001	0.001	UGT1A4(1, 10.00), UGT2B15(1, 10.00), UGT2B10(1, 10.00), UGT1A1(1, 10.00)
RIBOFLAVIN_METABOLISM	Riboflavin metabolism(hsa00740)	KEGG	3	3	0.001	0.007	ENPP1(2, 20.00), ENPP3(1, 10.00)
SNARE_INTERACTIONS_IN_VESICULAR_TRANSPORT	SNARE interactions in vesicular transport(hsa04130)	KEGG	4	4	0.002	0.012	BNIP1(1, 10.00), STX5(1, 10.00), STX4(1, 10.00), SNAP29(1, 10.00)
STAPHYLOCOCCUS_AUREUS_INFECTION	Staphylococcus aureus infection(hsa05150)	KEGG	6	6	0.002	0.013	KRT10(2, 20.00), PLG(1, 10.00), C3AR1(1, 10.00), HLA-DOA(1, 10.00), ICAM1(1, 10.00)
MITOPHAGY_ANIMAL	Mitophagy - animal(hsa04137)	KEGG	5	6	0.002	0.004	ULK1(1, 10.00), BECN1(1, 10.00), OPTN(1, 10.00), MAPK10(1, 10.00), UBB(1, 10.00), CSNK2A1(1, 10.00)
ONE_CARBON_POOL_BY_FOLATE	One carbon pool by folate(hsa00670)	KEGG	4	4	0.002	0.006	DHFR(1, 10.00), GART(1, 10.00), MTHFD2L(1, 10.00), AMT(1, 10.00)
VEGF_SIGNALING_PATHWAY	VEGF signaling pathway(hsa04370)	KEGG	5	6	0.002	0.109	HSPB1(1, 10.00), PRKCB(1, 10.00), MAPK11(1, 10.00), PLA2G4A(1, 10.00), MAPKAPK3(1, 10.00), KDR(1, 10.00)
GRAFT_VERSUS_HOST_DISEASE	Graft-versus-host disease(hsa05332)	KEGG	4	4	0.002	0.004	IL6(1, 10.00), KIR3DL1(1, 10.00), HLA-F(1, 10.00), HLA-DOA(1, 10.00)
GLYCOSPHINGOLIPID_BIOSYNTHESIS_GLOBO_AND_ISOGLOBO_SERIES	Glycosphingolipid biosynthesis - globo and isoglobo series(hsa00603)	KEGG	2	3	0.003	0.004	HEXA(1, 10.00), ST3GAL1(1, 10.00), FUT9(1, 10.00)
LINOLEIC_ACID_METABOLISM	Linoleic acid metabolism(hsa00591)	KEGG	4	4	0.003	0.006	ALOX15(1, 10.00), CYP3A4(1, 10.00), PLA2G4A(1, 10.00), PLA2G2F(1, 10.00)
RNA_POLYMERASE	RNA polymerase(hsa03020)	KEGG	4	4	0.004	0.022	POLR2A(3, 30.00), POLR3B(1, 10.00)
NUCLEOTIDE_EXCISION_REPAIR	Nucleotide excision repair(hsa03420)	KEGG	5	5	0.005	0.013	POLD1(1, 10.00), ERCC2(1, 10.00), POLE(1, 10.00), ERCC5(1, 10.00), ERCC6(1, 10.00)
BIOSYNTHESIS_OF_UNSATURATED_FATTY_ACIDS	Biosynthesis of unsaturated fatty acids(hsa01040)	KEGG	2	3	0.005	0.006	HADHA(2, 20.00), ELOVL2(1, 10.00)
ASTHMA	Asthma(hsa05310)	KEGG	3	3	0.006	0.006	IL5(1, 10.00), HLA-DOA(1, 10.00), EPX(1, 10.00)
FERROPTOSIS	Ferroptosis(hsa04216)	KEGG	3	4	0.006	0.009	ACSL1(1, 10.00), ALOX15(1, 10.00), CP(1, 10.00), FTL(1, 10.00)
CIRCADIAN_RHYTHM	Circadian rhythm(hsa04710)	KEGG	4	4	0.006	0.008	PER3(1, 10.00), PRKAB2(1, 10.00), CUL1(1, 10.00), NPAS2(1, 10.00)
OTHER_TYPES_OF_O_GLYCAN_BIOSYNTHESIS	Other types of O-glycan biosynthesis(hsa00514)	KEGG	2	3	0.008	0.022	B4GALT2(2, 20.00), B4GALT3(1, 10.00)
CARBOHYDRATE_DIGESTION_AND_ABSORPTION	Carbohydrate digestion and absorption(hsa04973)	KEGG	5	5	0.01	0.012	HKDC1(1, 10.00), LCT(1, 10.00), PRKCB(1, 10.00), TAS1R3(1, 10.00), HK1(1, 10.00)
VITAMIN_B6_METABOLISM	Vitamin B6 metabolism(hsa00750)	KEGG	2	2	0.011	1	PDXP(1, 10.00), AOX1(1, 10.00)
THYROID_CANCER	Thyroid cancer(hsa05216)	KEGG	4	4	0.011	0.132	POLK(2, 20.00), CDKN1A(1, 10.00), RET(1, 10.00)
SPHINGOLIPID_METABOLISM	Sphingolipid metabolism(hsa00600)	KEGG	4	4	0.012	0.083	SGPL1(1, 10.00), GBA2(1, 10.00), SGMS1(1, 10.00), GBA(1, 10.00)
ALLOGRAFT_REJECTION	Allograft rejection(hsa05330)	KEGG	3	3	0.012	0.012	IL5(1, 10.00), HLA-F(1, 10.00), HLA-DOA(1, 10.00)
CYSTEINE_AND_METHIONINE_METABOLISM	Cysteine and methionine metabolism(hsa00270)	KEGG	4	4	0.012	0.016	DNMT3B(1, 10.00), DNMT1(1, 10.00), AHCY(1, 10.00), MRI1(1, 10.00)
GLYCOSAMINOGLYCAN_BIOSYNTHESIS_HEPARAN_SULFATE_HEPARIN	Glycosaminoglycan biosynthesis - heparan sulfate / heparin(hsa00534)	KEGG	2	3	0.013	0.02	EXTL1(1, 10.00), NDST1(1, 10.00), XYLT1(1, 10.00)
ARGININE_BIOSYNTHESIS	Arginine biosynthesis(hsa00220)	KEGG	3	3	0.015	0.016	NOS2(1, 10.00), CPS1(1, 10.00), GLUL(1, 10.00)
PYRUVATE_METABOLISM	Pyruvate metabolism(hsa00620)	KEGG	4	4	0.015	0.068	PCK2(1, 10.00), ACACB(1, 10.00), ACACA(1, 10.00), DLD(1, 10.00)
HIPPO_SIGNALING_PATHWAY_MULTIPLE_SPECIES	Hippo signaling pathway - multiple species(hsa04392)	KEGG	4	4	0.016	0.028	DCHS1(1, 10.00), DCHS2(1, 10.00), AJUBA(1, 10.00), RASSF6(1, 10.00)
NEOMYCIN,_KANAMYCIN_AND_GENTAMICIN_BIOSYNTHESIS	Neomycin, kanamycin and gentamicin biosynthesis(hsa00524)	KEGG	2	2	0.018	0.042	HKDC1(1, 10.00), HK1(1, 10.00)
GLYOXYLATE_AND_DICARBOXYLATE_METABOLISM	Glyoxylate and dicarboxylate metabolism(hsa00630)	KEGG	3	3	0.022	0.037	GLUL(1, 10.00), AMT(1, 10.00), DLD(1, 10.00)
FRUCTOSE_AND_MANNOSE_METABOLISM	Fructose and mannose metabolism(hsa00051)	KEGG	3	3	0.025	0.037	HKDC1(1, 10.00), HK1(1, 10.00), KHK(1, 10.00)
MUCIN_TYPE_O_GLYCAN_BIOSYNTHESIS	Mucin type O-glycan biosynthesis(hsa00512)	KEGG	3	3	0.026	0.06	GALNT17(1, 10.00), ST3GAL1(1, 10.00), GALNTL6(1, 10.00)
PRION_DISEASES	Prion diseases(hsa05020)	KEGG	2	3	0.028	0.105	IL6(1, 10.00), C8B(1, 10.00), FYN(1, 10.00)
PROTEASOME	Proteasome(hsa03050)	KEGG	3	3	0.031	0.124	PSME4(2, 20.00), PSMD4(1, 10.00)
BASE_EXCISION_REPAIR	Base excision repair(hsa03410)	KEGG	3	3	0.035	0.04	POLD1(1, 10.00), POLE(1, 10.00), OGG1(1, 10.00)
FAT_DIGESTION_AND_ABSORPTION	Fat digestion and absorption(hsa04975)	KEGG	3	3	0.038	0.055	DGAT1(1, 10.00), PNLIP(1, 10.00), PLA2G2F(1, 10.00)
PRIMARY_BILE_ACID_BIOSYNTHESIS	Primary bile acid biosynthesis(hsa00120)	KEGG	2	2	0.046	0.169	SLC27A5(1, 10.00), HSD3B7(1, 10.00)
SELENOCOMPOUND_METABOLISM	Selenocompound metabolism(hsa00450)	KEGG	2	2	0.05	0.31	KYAT3(1, 10.00), PAPSS2(1, 10.00)
STEROID_BIOSYNTHESIS	Steroid biosynthesis(hsa00100)	KEGG	2	2	0.052	0.404	FDFT1(1, 10.00), CYP27B1(1, 10.00)
TERPENOID_BACKBONE_BIOSYNTHESIS	Terpenoid backbone biosynthesis(hsa00900)	KEGG	2	2	0.053	0.524	FDPS(1, 10.00), RCE1(1, 10.00)
GLYCOSAMINOGLYCAN_DEGRADATION	Glycosaminoglycan degradation(hsa00531)	KEGG	2	2	0.064	0.103	HEXA(1, 10.00), IDUA(1, 10.00)
ALPHA_LINOLENIC_ACID_METABOLISM	alpha-Linolenic acid metabolism(hsa00592)	KEGG	2	2	0.067	0.07	PLA2G4A(1, 10.00), PLA2G2F(1, 10.00)
HISTIDINE_METABOLISM	Histidine metabolism(hsa00340)	KEGG	2	2	0.072	0.127	AMDHD1(1, 10.00), ASPA(1, 10.00)
BIOTIN_METABOLISM	Biotin metabolism(hsa00780)	KEGG	1	1	0.083	0.095	OXSM(1, 10.00)
MISMATCH_REPAIR	Mismatch repair(hsa03430)	KEGG	2	2	0.09	0.202	POLD1(1, 10.00), MSH3(1, 10.00)
PENTOSE_PHOSPHATE_PATHWAY	Pentose phosphate pathway(hsa00030)	KEGG	2	2	0.094	0.295	TKTL2(1, 10.00), G6PD(1, 10.00)
SULFUR_RELAY_SYSTEM	Sulfur relay system(hsa04122)	KEGG	1	1	0.107	0.893	CTU1(1, 10.00)
SULFUR_METABOLISM	Sulfur metabolism(hsa00920)	KEGG	1	1	0.119	0.967	PAPSS2(1, 10.00)
ETHER_LIPID_METABOLISM	Ether lipid metabolism(hsa00565)	KEGG	2	2	0.142	0.199	PLA2G4A(1, 10.00), PLA2G2F(1, 10.00)
THIAMINE_METABOLISM	Thiamine metabolism(hsa00730)	KEGG	1	1	0.163	1	ALPP(1, 10.00)
ARGININE_AND_PROLINE_METABOLISM	Arginine and proline metabolism(hsa00330)	KEGG	2	2	0.19	0.206	GATM(1, 10.00), NOS2(1, 10.00)
PHENYLALANINE_METABOLISM	Phenylalanine metabolism(hsa00360)	KEGG	1	1	0.203	0.667	AOC3(1, 10.00)
NON_HOMOLOGOUS_END_JOINING	Non-homologous end-joining(hsa03450)	KEGG	1	1	0.238	0.608	DCLRE1C(1, 10.00)
PHOTOTRANSDUCTION	Phototransduction(hsa04744)	KEGG	1	1	0.284	0.971	GUCY2D(1, 10.00)
PROXIMAL_TUBULE_BICARBONATE_RECLAMATION	Proximal tubule bicarbonate reclamation(hsa04964)	KEGG	1	1	0.285	1	PCK2(1, 10.00)

## Sheet: Unique KEGG pathways
The pathways (FDR<0.05) that were not simultaneously significant among all three groups are shown below.
